# Supplementary material for: The environmental adaptation of acidophilic archaea: promotion of horizontal gene transfer by genomic islands
Source: BMC Genomics. 2025 Jul 28;26:696. doi: 10.1186/s12864-025-11875-5 (PMC12302457; doi:10.1186/s12864-025-11875-5)
Supplement: Supplementary file 1 — Supplementary Material 1. [file 12864_2025_11875_MOESM1_ESM.xlsx]

## Sheet: Sheet1
Spesies	Isolation source	Accession number	Genome size (Mp)	Genome status	Genes count	GC content(%)	rRNA	tRNA	Pseudogene
Ferroplasma acidiphilum ZJ	Zijin Mine AMD, China	NA	1.72	Draft contig: 413	NA	36.9	NA	NA	NA
Acidiplasma sp. MBA-1 accurate_c1	The pulp of bioleaching bioreactor	JYHS01000000	1.75	Draft contig: 9	1862	34	3	46	26
Acidiplasma cupricumulans BH2	mineral sulfide ore	LKBH01000000	1.73	Draft contig: 312	1839	34.2	3	45	32
Acidiplasma cupricumulans JCM 13668	NA	BBDK01000000	1.75	Draft contig: 108	2461	33.9	3	45	640
Acidiplasma aeolicum V	Hydrothermal pool	LJCQ01000000	1.75	Draft contig: 483	1888	34.4	3	43	32
Acidiplasma aeolicum VT	hydrothermal pool (sand/gravel)	LKBG01000000	1.78	Draft contig: 296	1915	34	3	46	76
Candidatus Parvarchaeota archaeon MAS3-bins.60	Maanshan2 acid mine drainage metagenome	JADFAT010000000	0.55	Draft scaffolds: 36	647	41.5	2	38	1
Candidatus Parvarchaeota archaeon FK-bins.410	Fankou acid mine drainage metagenome	JADFAP010000000	0.48	Draft scaffolds: 40	571	41.4	3	27
Candidatus Parvarchaeota archaeon MAS1-bins.189	Maanshan acid mine drainage metagenome	JADFAR010000000	0.42	Draft scaffolds: 30	490	41.8	3	23
Candidatus Parvarchaeota archaeon MAS2-bins.147	Maanshan2 acid mine drainage metagenome	JADFAS010000000	0.45	Draft scaffolds: 16	507	42.2	1	26	1
Candidatus Parvarchaeota archaeon TL1-5-bins.178	Tongling acid mine drainage metagenome	JADFAQ010000000	0.4	Draft contig: 33	472	41.8	3	22	1
Candidatus Mancarchaeum acidiphilum MIA14	acid mine drainage	CP019964	0.95	Comeplete	1017	39.4	3	42	3
Cuniculiplasma divulgatum PM4	acidic streamer formed on the surfaces of copper-containing sulfidic deposits	LT719092	1.88	Comeplete	1890	37.2	3	46	9
Cuniculiplasma divulgatum S5(T)	acidic streamer formed on the surfaces of copper- ore-containing sulfidic deposits	LT671858	1.94	Comeplete	1968	37.3	3	46	12
Ferroplasma sp. UBA12217	mine drainage	DUHX01000000	1.44	Draft scaffolds: 215	1723	36.6	1	19	208
Ferroplasma sp. UBA11687	NA	DUHA01000000	1.47	Draft scaffolds: 217	1656	36.7	NA	15	84
Ferroplasma sp. Type II	isolated from slime streamers and attached to pyrite surfaces at a sulfide ore body	ATDU01000000	2.49	Draft scaffolds: 177	2736	37.6	NA	NA	NA
Ferroplasma acidarmanus fer1	isolated from slime streamers and attached to pyrite surfaces at a sulfide ore body	AABC05000000	1.94	Complete	1969	36.5	3	45	31
Ferroplasma acidiphilum Y	pyrite-leaching pilot plant	CP015363	1.83	Complete	1843	36.5	3	45	28
Ferroplasma. acidiphilum DSM 28986	Bioreactor treating cobaltiferous pyrite	JABGBP010000000	1.81	Draft contig: 443	2001	36.9	3	45	93
Thermogymnomonas acidicola	NA	BMNY01000000	1.73	Draft scaffolds: 6	1730	55.9	3	46	14
Thermogymnomonas acidicola JCM 13583	NA	BBCP01000000	1.74	Draft contig: 27	2490	56.4	3	43	562
Thermoplasmatales archaeon B-DKE	snottite biofilm from former pyrite mine	CP060531	1.96	Draft contig: 31	2090	44.4	2	44	NA
Thermoplasmatales archaeon A-plasma	slime streamers and attached to pyrite surfaces at a sulfide ore body	ATMF01000000	1.99	Draft contig: 118	2280	46.2	NA	NA	NA
Thermoplasmatales archaeon G-plasma	slime streamers and attached to pyrite surfaces at a sulfide ore body	ATDV01000000	1.83	Draft contig: 22	1923	37.9	NA	NA	NA
Thermoplasmatales archaeon I-plasma	slime streamers and attached to pyrite surfaces at a sulfide ore body	ATMD01000001	1.69	Draft contig: 6	1696	44.3	NA	NA	NA
Thermoplasmatales archaeon E-plasma	slime streamers and attached to pyrite surfaces at a sulfide ore body	KI542673	1.66	Draft scaffolds: 8	1674	38.6	NA	NA	NA
Thermoplasmatales archaeon ARMAN A-DKE	enrichment culture of acidophilic archaea inoculated from snottite biofilm from former pyrite mine	MWKQ01000000	0.98	Draft contig: 7	1041	45.8	3	38	7
NA: not accessible
