# Supplementary material for: The environmental adaptation of acidophilic archaea: promotion of horizontal gene transfer by genomic islands
Source: BMC Genomics. 2025 Jul 28;26:696. doi: 10.1186/s12864-025-11875-5 (PMC12302457; doi:10.1186/s12864-025-11875-5)
Supplement: Supplementary file 2 — Supplementary Material 2. [file 12864_2025_11875_MOESM2_ESM.xlsx]

## Sheet: Acidiplasma genus
Strain	GI No.	Prediction Method	Size	Locus	island start	Gene start	Gene end	Strand	Product
Acidiplasma sp. MBA-1 accurate_c1	GI-1	IslandPath-DIMOB	34330	TZ01_01520	338043	341372	342412	1	glucose-1-phosphate thymidylyltransferase
				TZ01_01515	338043	342413	343231	1	dTDP-4-dehydrorhamnose reductase
				TZ01_01510	338043	343247	344239	1	spore coat protein
				TZ01_01505	338043	344236	344772	-1	dTDP-4-dehydrorhamnose 3,5-epimerase
				TZ01_01455	338043	355143	356513	1	cysteinyl-tRNA synthetase
				TZ01_01445	338043	357070	358233	1	nicotinate phosphoribosyltransferase
				TZ01_01440	338043	358228	359742	-1	amino acid transporter
				TZ01_01420	338043	362439	364091	-1	glutamyl-tRNA synthetase
				TZ01_01415	338043	364066	365034	-1	GTPase
				TZ01_01355	338043	371813	372373	1	peptidase
	GI-2	IslandPath-DIMOB	6463	TZ01_00385	565588	565588	565977	-1	transcriptional regulator
				TZ01_00345	565588	570786	572051	-1	integrase
	GI-3	IslandPath-DIMOB	12389	TZ01_07760	642290	644777	646324	1	hydantoinase subunit beta
	GI-4	IslandPath-DIMOB	33956	TZ01_04575	1379521	1379521	1380819	1	sodium:proton antiporter
				TZ01_04510	1379521	1391209	1391832	-1	integrase
	GI-5	IslandPath-DIMOB	8790	TZ01_03520	1575641	1575641	1576384	-1	DNA polymerase
				TZ01_03515	1575641	1576472	1577719	-1	glutamate dehydrogenase
				TZ01_03480	1575641	1581206	1582426	-1	integrase
	GI-6	IslandPath-DIMOB	13916	TZ01_09055	1680321	1689830	1690346	1	transposase
				TZ01_07445	1680321	1693026	1694237	1	allantoate amidohydrolase
A. cupricumulans BH2	GI-1	IslandPath-DIMOB	24301	AOG55_07545	418862	418388	418867	1	ABC transporter ATP-binding protein
				AOG55_07555	418862	419588	420340	-1	proteasome assembly chaperone family protein
				AOG55_07560	418862	420321	420500	-1	ribosome biogenesis protein
				AOG55_07565	418862	420507	421271	-1	translation initiation factor IF-2 subunit alpha
				AOG55_07570	418862	421281	421481	-1	30S ribosomal protein S27
				AOG55_07575	418862	421487	421768	-1	50S ribosomal protein L44
				AOG55_07635	418862	430183	430938	-1	sporulation initiation inhibitor Soj
				AOG55_07685	418862	436849	438138	-1	integrase
				AOG55_07695	418862	438306	439262	-1	Replication factor C small subunit
				AOG55_07700	418862	439294	439707	-1	AsnC family transcriptional regulator
				AOG55_01030	418862	441507	441800	-1	ArsR family transcriptional regulator
				AOG55_01035	418862	441953	442192	1	nucleotide-binding protein
	GI-2	IslandPath-DIMOB	11058	AOG55_03970	916360	917247	918500	-1	transposase
				AOG55_03980	916360	919819	921084	1	integrase
				AOG55_07220	916360	925424	925723	1	aromatic ring hydroxylase
				AOG55_07230	916360	926780	927418	-1	hypothetical protein
	GI-3	IslandPath-DIMOB	17144	AOG55_02355	1348717	1348717	1349106	-1	transcriptional regulator
				AOG55_00070	1348717	1355565	1356428	-1	protoheme IX farnesyltransferase
				AOG55_00075	1348717	1356478	1357299	-1	cytochrome C oxidase
				AOG55_00080	1348717	1357310	1357924	-1	sulfocyanin
				AOG55_00090	1348717	1358172	1360673	-1	cytochrome C oxidase subunit III
				AOG55_07225	1348717	1363443	1364210	-1	3-ketoacyl-ACP reductase
				AOG55_00635	1348717	1365427	1365861	-1	deoxycytidine triphosphate deaminase
				AOG55_00640	1348717	1365851	1367206	-1	allantoin permease
	GI-4	IslandPath-DIMOB	9236	AOG55_04200	1734773	1735061	1735399	1	DNA-binding protein
	GI-5	IslandPath-DIMOB	10599	AOG55_03090	1872286	1874880	1876250	1	cysteinyl-tRNA synthetase
				AOG55_03100	1872286	1876807	1877970	1	nicotinate phosphoribosyltransferase
				AOG55_03105	1872286	1877965	1879518	-1	amino acid transporter
A. cupricumulans JCM 13668	GI-1	IslandPath-DIMOB	9459	JCM13668_RS12500	502067	502441	502881	1	amino acid permease
				JCM13668_RS05155	502067	503505	503975	1	glycosyltransferase family 39 protein
				JCM13668_RS12505	502067	509305	509610	-1	tyrosine-type recombinase/integrase
				JCM13668_RS05190	502067	509738	509962	-1	tyrosine-type recombinase/integrase
				JCM13668_RS05195	502067	510250	511254	-1	MFS transporter
				JCM13668_RS05200	502067	511197	511526	-1	MFS transporter
	GI-2	IslandPath-DIMOB	24136	JCM13668_RS01485	867192	867695	868444	-1	proteasome assembly chaperone family protein
				JCM13668_RS01490	867192	868425	868604	-1	RNA-protein complex protein Nop10
				JCM13668_RS01495	867192	868604	869372	-1	translation initiation factor IF-2 subunit alpha
				JCM13668_RS01500	867192	869382	869582	-1	30S ribosomal protein S27e
				JCM13668_RS01505	867192	869588	869868	-1	50S ribosomal protein L44e
				JCM13668_RS01545	867192	875711	876790	-1	AAA family ATPase
				JCM13668_RS01550	867192	877051	877656	-1	recombinase family protein
				JCM13668_RS13635	867192	878274	878495	-1	ParA family protein
				JCM13668_RS13640	867192	878612	879028	-1	ParA family protein
				JCM13668_RS01625	867192	884934	886223	-1	site-specific integrase
				JCM13668_RS01635	867192	886391	887346	-1	replication factor C small subunit
				JCM13668_RS01640	867192	887378	887791	-1	winged helix-turn-helix transcriptional regulator
				JCM13668_RS01645	867192	888017	888301	1	ferritin
				JCM13668_RS01650	867192	888484	889092	1	phosphoribosylglycinamide formyltransferase
				JCM13668_RS01655	867192	889473	890032	-1	LysE family transporter
				JCM13668_RS01660	867192	890063	890953	-1	ornithine cyclodeaminase
	GI-3	IslandPath-DIMOB	14993	JCM13668_RS03355	983786	983786	985066	-1	translation elongation factor EF-1 subunit alpha
				JCM13668_RS03360	983786	985326	985637	1	DNA-directed RNA polymerase subunit L
				JCM13668_RS12230	983786	985634	986592	1	methyltransferase
				JCM13668_RS12235	983786	986585	989539	-1	isoleucine--tRNA ligase
				JCM13668_RS10465	983786	991921	994026	-1	N-6 DNA methylase
				JCM13668_RS13350	983786	995145	995285	1	transposase
	GI-4	IslandPath-DIMOB	6471	JCM13668_RS08040	1235897	1236977	1237207	-1	transposase
				JCM13668_RS08045	1235897	1237576	1238274	1	ABC transporter ATP-binding protein
				JCM13668_RS11465	1235897	1241775	1242044	-1	cyclase family protein
A. aeolicum V	GI-1	IslandPath-DIMOB	9733	SE19_07940	47621	47621	48769	1	acetyl-CoA acetyltransferase
				SE19_07950	47621	49280	49864	1	50S ribosomal protein L15e
				SE19_00545	47621	56065	57354	-1	MFS transporter
	GI-2	IslandPath-DIMOB	27912	SE19_02155	678099	678099	678506	1	sterol carrier protein
				SE19_09230	678099	680479	680877	-1	ferredoxin
				SE19_06720	678099	682454	683425	-1	dTDP-glucose 4,6-dehydratase
				SE19_06730	678099	685900	686694	1	cell wall biosynthesis glycosyltransferase
				SE19_06735	678099	687433	687981	1	glycosyltransferase
				SE19_04030	678099	692212	693330	-1	multidrug transporter
				SE19_04035	678099	693526	695169	1	thermosome subunit
				SE19_04040	678099	695376	696332	1	tRNA-modifying protein
				SE19_04050	678099	696533	697690	-1	arsenic ABC transporter ATPase
				SE19_04055	678099	697690	698682	-1	octaprenyl-diphosphate synthase
				SE19_04060	678099	698755	699027	-1	RNA-binding protein
				SE19_04065	678099	699083	699472	-1	transcriptional regulator
				SE19_04115	678099	706006	708369	-1	phosphoenolpyruvate synthase
	GI-3	IslandPath-DIMOB	41694	SE19_05320	1007439	1007439	1008582	1	transporter
				SE19_06130	1007439	1013211	1014213	-1	transporter
				SE19_09095	1007439	1015364	1015926	-1	phosphoribosylglycinamide formyltransferase
				SE19_01250	1007439	1017102	1018307	1	threonine dehydratase
				SE19_01270	1007439	1020022	1021479	-1	cytochrome D ubiquinol oxidase subunit I
				SE19_04855	1007439	1023142	1024542	-1	MFS transporter
				SE19_03980	1007439	1025808	1027454	-1	long-chain fatty acid--CoA ligase
				SE19_02285	1007439	1028569	1028988	1	FAD synthase
				SE19_02290	1007439	1028985	1029356	-1	prefoldin subunit beta
				SE19_02300	1007439	1029630	1030679	-1	alcohol dehydrogenase
				SE19_02960	1007439	1041650	1044151	1	cytochrome C oxidase subunit III
				SE19_02970	1007439	1044399	1045013	1	sulfocyanin
				SE19_02975	1007439	1045024	1045845	1	cytochrome C oxidase
				SE19_02980	1007439	1045896	1046759	1	protoheme IX farnesyltransferase
				SE19_02625	1007439	1048006	1049133	1	citrate synthase
	GI-4	IslandPath-DIMOB	37122	SE19_05465	1341833	1352143	1353048	-1	cyclase
				SE19_02740	1341833	1361014	1361427	1	AsnC family transcriptional regulator
				SE19_02745	1341833	1361459	1362415	1	Replication factor C small subunit
				SE19_02755	1341833	1362583	1363872	1	integrase
				SE19_02835	1341833	1373040	1373321	1	50S ribosomal protein L44
				SE19_02840	1341833	1373327	1373527	1	30S ribosomal protein S27
				SE19_02845	1341833	1373537	1374301	1	translation initiation factor IF-2 subunit alpha
				SE19_02850	1341833	1374308	1374487	1	ribosome biogenesis protein
				SE19_02855	1341833	1374468	1374824	1	3-isopropylmalate dehydratase
				SE19_04450	1341833	1377601	1378362	-1	short-chain dehydrogenase
	GI-5	IslandPath-DIMOB	9959		2006367				hypothetical protein
A. aeolicum VT	GI-1	IslandPath-DIMOB	17382	AOG54_01105	154284	153810	154289	1	ABC transporter ATP-binding protein
				AOG54_01095	154284	155010	155762	-1	proteasome assembly chaperone family protein
				AOG54_01090	154284	155743	155922	-1	ribosome biogenesis protein
				AOG54_01085	154284	155929	156693	-1	translation initiation factor IF-2 subunit alpha
				AOG54_01080	154284	156703	156903	-1	30S ribosomal protein S27
				AOG54_01075	154284	156909	157190	-1	50S ribosomal protein L44
				AOG54_01005	154284	166358	167647	-1	integrase
				AOG54_00995	154284	167815	168771	-1	Replication factor C small subunit
				AOG54_00990	154284	168803	169216	-1	AsnC family transcriptional regulator
				AOG54_09105	154284	170603	171666	1	dihydroorotase
	GI-2	IslandPath-DIMOB	13319	AOG54_07070	196207	196207	196680	-1	hypothetical protein
				AOG54_09080	196207	197712	198713	1	multidrug transporter
				AOG54_01725	196207	643365	644180	-1	molybdenum cofactor biosynthesis protein MoaA
				AOG54_01730	196207	644371	645075	1	proteasome subunit alpha
				AOG54_01735	196207	645157	646431	1	adenylosuccinate synthase
	GI-3	IslandPath-DIMOB	7014	AOG54_08390	642611	672690	673736	1	geranylgeranyl pyrophosphate synthase
				AOG54_08395	642611	673733	674575	-1	integrase
				AOG54_00345	642611	676445	677644	-1	cytochrome B
				AOG54_00350	642611	677659	678708	-1	(2Fe-2S)-binding protein
	GI-4	IslandPath-DIMOB	7064		671644				hypothetical protein
	GI-5	IslandPath-DIMOB	8099		768484				hypothetical protein
	GI-6	IslandPath-DIMOB	10213	AOG54_05435	1654195	1661469	1661858	1	transcriptional regulator
				AOG54_05440	1654195	1661914	1662186	1	RNA-binding protein
				AOG54_05445	1654195	1662259	1663251	1	octaprenyl-diphosphate synthase
				AOG54_05450	1654195	1663251	1664408	1	arsenic-transporting ATPase
	GI-7	IslandPath-DIMOB	14912	AOG54_06725	1866982	1869403	1870464	-1	glycosyltransferase
				AOG54_06730	1866982	1871203	1871997	-1	cell wall biosynthesis glycosyltransferase
				AOG54_06740	1866982	1874472	1875443	1	dTDP-glucose 4,6-dehydratase
				AOG54_09170	1866982	1877056	1877815	-1	hypothetical protein

## Sheet: Candidatus genus
Strain	GI No.	Prediction Method	Size	Locus	Gene start	Gene end	Strand	Product
C. Parvarchaeota archaeon MAS1-bins.189	GI-1	IslandPath-DIMOB	11527	IHE51_01920	155437	155841	1	helix-turn-helix domain-containing protein
				IHE51_01925	156101	156721	1	DedA family protein
				IHE51_01960	160350	160490	1	YHS domain-containing protein
				IHE51_01965	160490	162532	1	cadmium-translocating P-type ATPase
				IHE51_01975	163766	164752	1	hydroxyacid dehydrogenase
				IHE51_01995	166329	166964	-1	DedA family protein
C. Parvarchaeota archaeon MAS2-bins.147	GI-1	IslandPath-DIMOB	9829	IHI25_00450	254790	255194	1	helix-turn-helix domain-containing protein
				IHI25_00455	255454	256074	1	DedA family protein
				IHI25_00490	259703	259843	1	YHS domain-containing protein
				IHI25_00495	259843	261885	1	cadmium-translocating P-type ATPase
				IHI25_00505	263119	264105	1	hydroxyacid dehydrogenase
	GI-2	IslandPath-DIMOB	22276	IHI25_00930	356035	356973	1	beta-propeller fold lactonase family protein
				IHI25_00935	357147	357575	1	hypothetical protein
				IHI25_00940	357591	358595	1	signal recognition particle-docking protein FtsY
				IHI25_00945	358701	359987	-1	hypothetical protein
				IHI25_00950	360027	361476	1	tRNA uridine(34) 5-carboxymethylaminomethyl modification radical SAM/GNAT enzyme Elp3
				IHI25_00955	362705	364012	-1	transposase
				IHI25_00960	364112	364906	1	TrmB family transcriptional regulator
				IHI25_00970	365867	369199	1	chromosome segregation protein SMC
				IHI25_00975	369193	369990	-1	methyltransferase
				IHI25_00985	370432	370713	1	PRC-barrel domain-containing protein
				IHI25_00990	370732	370950	1	30S ribosomal protein S17e
C. Parvarchaeota archaeon TL1-5-bins.178	GI-1	SIGI-HMM	7762	IHE50_01665	152443	153222	1	FkbM family methyltransferase
				IHE50_01675	153627	154823	1	glycosyltransferase family 4 protein
				IHE50_01680	154919	155731	-1	UTP--glucose-1-phosphate uridylyltransferase
				IHE50_01685	155724	156941	-1	UDP-glucose/GDP-mannose dehydrogenase family protein
				IHE50_01690	156938	157870	-1	NAD-dependent epimerase/dehydratase family protein
				IHE50_01695	158009	158505	1	glycosyltransferase family 2 protein
				IHE50_01400	159506	160205	1	arginase family protein
C. Mancarchaeum acidiphilum MIA14	GI-1	SIGI-HMM	5136	Mia14_0439	402142	402408	1	VapB antitoxin
				Mia14_0440	402455	402832	1	VapC toxin
				Mia14_0441	403046	404047	1	SAM-dependent methyltransferase
				Mia14_0442	404857	405741	-1	site-specific DNA methylase
	GI-2	SIGI-HMM	11176	Mia14_0446	409496	409732	-1	DUF167 superfamily protein
				Mia14_0447	409751	410569	-1	membrane protein
				Mia14_0448	410655	413207	-1	type III restriction-modification enzyme subunit R
				Mia14_0449	413204	415246	-1	type III restriction-modification enzyme subunit M
	GI-3	SIGI-HMM	4638	Mia14_0554	510234	511259	-1	glycosyltransferase
				Mia14_0555	511291	512439	-1	glycosyltransferase
				Mia14_0556	512551	514872	1	multipass membrane protein
	GI-4	SIGI-HMM	6844	Mia14_0620	584622	585122	1	nucleotidyltransferase
				Mia14_0621	585125	585544	1	HEPN domain containing protein
				Mia14_0622	585605	586465	1	LamG domain protein
				Mia14_0623	586596	587096	1	nucleotidyltransferase
				Mia14_0624	587099	587518	1	HEPN domain containing protein
				Mia14_0625	587579	588439	1	LamG domain protein
				Mia14_0626	588570	589070	1	nucleotidyltransferase
				Mia14_0627	589073	589492	1	HEPN domain containing protein
				Mia14_0628	589553	590413	1	LamG domain protein
				Mia14_0629	590544	591044	1	nucleotidyltransferase
				Mia14_0630	591047	591466	1	HEPN domain containing protein
	GI-5	IslandPath-DIMOB	46485	Mia14_0863	809465	810094	1	MarR family transcriptional regulator
				Mia14_0866	810639	811043	1	multipass membrane protein
				Mia14_0869	812504	814366	1	type III restriction-modification enzyme subunit M
				Mia14_0870	814363	816900	1	type III restriction-modification enzyme subunit R
				Mia14_0871	816950	817210	1	RelE toxin
				Mia14_0872	817207	817383	-1	RelB antitoxin
				Mia14_0874	817923	819431	-1	putative ATP-dependent endonuclease of the OLD family
				Mia14_0875	819761	821200	-1	AAA+ superfamily ATPase fused to HTH and RecB nuclease domains
				Mia14_0876	821471	822025	-1	DoxX family multipass membrane protein
				Mia14_0877	822022	824097	-1	copper/silver-transporting P-type ATPase
				Mia14_0878	824109	824249	-1	YHS domain copper/silver-binding protein
				Mia14_0879	824325	824864	1	Lrp-AsnC family transcriptional regulator
				Mia14_0881	825552	825743	1	SHOCT family protein
				Mia14_0882	825748	826146	1	DUF302 family protein
				Mia14_0883	826191	826964	1	SAM-dependent methyltransferase
				Mia14_0884	826961	827698	1	sulfocyanin
				Mia14_0885	827713	828291	1	SAM-dependent methyltransferase
				Mia14_0886	828281	828760	1	multipass membrane protein
				Mia14_0887	828763	829836	1	multipass membrane protein
				Mia14_0888	829870	830721	1	CDF family transporter
				Mia14_0890	830995	832284	1	integrase
				Mia14_0893	834211	834438	1	membrane protein
				Mia14_0894	834563	835315	1	ParA family chromosome partitioning ATPase
				Mia14_0896	835666	836898	1	DUF2130 superfamily
				Mia14_0898	837779	838393	1	site-specific recombinase, DNA invertase Pin-like protein
				Mia14_0904	843650	844903	1	tRNA pseudouridine synthase TruD
				Mia14_0905	845019	845375	1	nascent polypeptide-associated complex protein
				Mia14_0906	845382	845702	-1	DUF424 superfamily protein
				Mia14_0907	845712	847280	-1	glycosyltransferase
				Mia14_0909	847696	848139	1	GNAT family N-acetyltransferase
				Mia14_0911	849327	850550	-1	major facilitator superfamily permease
				Mia14_0913	850832	851404	-1	GrpB family nucleotidyltransferase
				Mia14_0917	853124	854296	-1	glycosyltransferase
				Mia14_0918	854322	854714	-1	50S ribosomal protein L15p
				Mia14_0919	854715	855134	-1	50S ribosomal protein L30p
				Mia14_0920	855360	855950	1	chromate reductase, Class I, flavoprotein
C. Parvarchaeota archaeon MAS3-bins.60				NONE
C. Parvarchaeota archaeon FK-bins.410				NONE

## Sheet: Cuniculiplasma genus
Strain	GI No.	Prediction Method	Size	Locus	Gene start	Gene end	Strand	Product
Cuniculiplasma divulgatum PM4	GI-1	IslandPath-DIMOB	13337	CPM_0140	147462	148757	-1	anaerobic sulfatase maturase
				CPM_0141	149006	150184	1	DHA3 family major facilitator superfamily permease
				CPM_0150	153798	154526	-1	multipass membrane protein
				CPM_0151	154508	156382	-1	predicted DEAD/DEAH box helicase
				CPM_0153	156712	157995	-1	integrase
				CPM_0155	158324	159169	1	isoaspartyl dipeptidase (threonine type)
				CPM_0156	159270	160328	1	NAD(P)-dependent glycerol-1-phosphate dehydrogenase
	GI-2	IslandPath-DIMOB	15816	CPM_0558	546358	547761	-1	Mva1269I/BsmI-group type IIS restriction endonuclease
				CPM_0559	547763	548746	-1	type IIS restriction-modification system DNA methyltransferase
				CPM_0560	548758	550086	-1	type IIS restriction-modification system N6 adenine-specific DNA methyltransferase
				CPM_0561	550134	550484	-1	MazF toxin
				CPM_0562	550548	550715	-1	MazE antitoxin
				CPM_0563	550837	551511	1	multipass membrane protein
				CPM_0570	555014	555340	-1	multipass membrane protein
				CPM_0572	555579	556307	-1	multipass membrane protein
				CPM_0573	556304	558157	-1	predicted membrane bound DEAD/DEAH box helicase
				CPM_0576	559016	560299	-1	integrase
				CPM_0579	561216	562175	-1	3-hydroxybutyryl-CoA dehydrogenase
	GI-3	IslandPath-DIMOB	16738	CPM_0654	632956	633306	-1	multipass membrane protein
				CPM_0661	636617	637207	1	phosphoglycerate mutase family protein
				CPM_0662	637565	638050	-1	GNAT family N-acetyltransferase
				CPM_0663	638034	639239	-1	DHA3 family major facilitator superfamily permease
				CPM_0664	639259	640368	-1	nitroreductase
				CPM_0665	640382	641443	-1	McbC-like oxidoreductase
				CPM_0676	645161	645865	-1	multipass membrane protein
				CPM_0677	645862	647721	-1	predicted DEAD/DEAH box helicase
				CPM_0679	647971	648414	1	ribonuclease P protein subunit aRpp1
				CPM_0680	648411	649694	-1	integrase
	GI-4	IslandPath-DIMOB	14326	CPM_0898	867749	869068	1	integrase
				CPM_0901	869897	871753	1	predicted DEAD/DEAH box helicase
				CPM_0902	871750	872037	1	multipass membrane protein
				CPM_0903	872040	872552	1	multipass membrane protein
				CPM_0904	872592	874289	-1	IS1634 family transposase
				CPM_0913	878007	879461	1	radical SAM superfamily enzyme
				CPM_0914	879593	880579	1	ABC transporter ATPase
				CPM_0915	880569	881309	1	ABC transporter permease
				CPM_0917	882128	883375	-1	DHA1 family major facilitator superfamily permease
	GI-5	IslandPath-DIMOB	11059	CPM_1207	1173824	1175074	1	glutamate dehydrogenase
				CPM_1208	1175259	1176221	-1	propanol-preferring alcohol dehydrogenase
				CPM_1215	1178335	1180776	1	P4 family phage/plasmid DNA primase
				CPM_1223	1184377	1184883	1	pepsin-like aspartate protease
				CPM_1224	1184880	1186124	-1	integrase
	GI-6	IslandPath-DIMOB	7914	CPM_1259	1219196	1220635	1	tRNA S(4)U 4-thiouridine synthase
				CPM_1260	1220607	1221128	-1	Rossmann fold nucleotide-binding protein
				CPM_1262	1221582	1222541	1	group 1 glycosyltransferase
				CPM_1263	1222762	1224246	1	IS1634 family transposase
				CPM_1265	1224547	1225170	1	FkbM family methyltransferase
				CPM_1266	1225758	1226426	1	DNA-directed RNA polymerase subunit E'
				CPM_1267	1226426	1226632	1	DNA-directed RNA polymerase subunit E''
	GI-7	IslandPath-DIMOB	12819	CPM_1722	1658748	1660748	-1	family B DNA polymerase
				CPM_1725	1661500	1662555	1	3-dehydroquinate synthase
				CPM_1726	1662557	1663384	1	shikimate 5-dehydrogenase
				CPM_1727	1663381	1664199	1	shikimate kinase
				CPM_1728	1664192	1665448	1	3-phosphoshikimate 1-carboxyvinyltransferase
				CPM_1729	1665479	1667131	1	arginyl-tRNA synthetase
				CPM_1731	1667557	1670493	-1	major cell surface glycoprotein
				CPM_1732	1670560	1671567	-1	chlorohydrolase
	GI-8	IslandPath-DIMOB	22879	CPM_1743	1680442	1681083	1	predicted metal-binding protein
				CPM_1744	1681129	1681656	1	membrane protein
				CPM_1745	1681666	1681920	1	membrane protein
				CPM_1746	1682117	1682329	1	membrane protein
				CPM_1751	1683940	1684275	1	multipass membrane protein
				CPM_1752	1684282	1686057	1	predicted DEAD/DEAH box helicase
				CPM_1753	1686128	1686403	1	membrane protein
				CPM_1754	1686452	1686877	1	multipass membrane protein
				CPM_1755	1686987	1687739	1	ParA family chromosome partitioning ATPase
				CPM_1757	1688098	1688535	1	membrane protein
				CPM_1758	1688796	1689401	1	site-specific recombinase, DNA invertase Pin homolog
				CPM_1759	1689670	1690755	1	Orc1/Cdc6 family replication initiation protein
				CPM_1760	1690758	1694471	1	type IIS restriction endonuclease/methyltransferase
				CPM_1761	1694471	1695616	1	XRE family transcriptional regulator fused to Zn peptidase
				CPM_1763	1696114	1699296	1	type III restriction endonuclease/helicase
				CPM_1766	1700421	1701110	1	predicted metal-binding protein
				CPM_1767	1701131	1701382	1	membrane protein
				CPM_1768	1701386	1701595	1	membrane protein
				CPM_1771	1702926	1703321	1	multipass membrane protein
				CPM_1772	1703296	1703520	1	membrane protein
Cuniculiplasma divulgatum S5(T)	GI-1	IslandPath-DIMOB	15234	CSP5_0055	58914	59321	1	multipass membrane protein
				CSP5_0056	59328	61103	1	predicted DEAD/DEAH box helicase
				CSP5_0057	61111	61266	1	hypothetical protein
				CSP5_0058	61292	61519	1	membrane protein
				CSP5_0059	61643	62395	1	ParA family chromosome partitioning ATPase
				CSP5_0060	62395	62667	1	hypothetical protein
				CSP5_0061	62775	63308	1	DoxX family multipass membrane protein
				CSP5_0062	63317	63406	1	hypothetical protein
				CSP5_0063	63492	63929	1	membrane protein
				CSP5_0064	63991	64212	1	membrane protein
				CSP5_0065	64300	64905	1	site-specific recombinase, DNA invertase Pin homolog
				CSP5_0066	65166	66251	1	Orc1/Cdc6 family replication initiation protein
				CSP5_0067	66330	66419	-1	hypothetical protein
				CSP5_0068	66882	67262	-1	HxlR family transcriptional regulator
				CSP5_0069	67343	67576	1	metallochaperone
				CSP5_0070	67590	69029	1	heavy metal reductase
				CSP5_0071	69035	69409	1	hypothetical protein
				CSP5_0072	69461	69649	1	hypothetical protein
				CSP5_0073	69811	70419	1	COX2 superfamily protein
				CSP5_0074	70440	71000	1	transcriptional regulator
				CSP5_0075	71057	71416	1	membrane protein
				CSP5_0076	71425	72015	1	rusticyanin
				CSP5_0077	72337	72729	-1	hypothetical protein
				CSP5_0078	72734	72925	-1	SHOCT superfamily protein
	GI-2	IslandPath-DIMOB	14458	CSP5_0169	166639	167124	-1	GNAT family N-acetyltransferase
				CSP5_0170	167108	168313	-1	DHA3 Family major facilitator superfamily permease
				CSP5_0171	168333	169442	-1	nitroreductase
				CSP5_0172	169456	170517	-1	McbC-like oxidoreductase
				CSP5_0183	174231	174935	-1	multipass membrane protein
				CSP5_0184	174932	176791	-1	predicted membrane bound DEAD/DEAH box helicase
				CSP5_0185	176794	177006	-1	hypothetical protein
				CSP5_0186	177041	177484	1	ribonuclease P protein subunit aRpp1
				CSP5_0187	177481	178764	-1	integrase
				CSP5_0189	179093	179938	1	isoaspartyl dipeptidase (threonine type)
				CSP5_0190	180039	181097	1	NAD(P)-dependent glycerol-1-phosphate dehydrogenase
	GI-3	IslandPath-DIMOB	21327	CSP5_0607	585489	585620	1	50S ribosomal protein L41e
				CSP5_0608	585713	586123	-1	multipass membrane protein
				CSP5_0610	586509	587204	-1	hypothetical protein
				CSP5_0611	587321	587482	1	VapB antitoxin
				CSP5_0612	587485	587766	1	VapC toxin
				CSP5_0613	587763	587927	1	hypothetical protein
				CSP5_0614	587924	588931	1	DNA replicase/transposase primase-polymerase subunit
				CSP5_0615	588915	590900	1	DNA replicase/transposase subunit B
				CSP5_0617	591177	591476	1	zinc finger protein
				CSP5_0622	593196	594524	-1	integrase
				CSP5_0623	594854	595372	1	MarR family transcriptional regulator
				CSP5_0627	597468	598037	-1	multipass membrane protein
				CSP5_0631	599666	600541	-1	IS3 family transposase OrfB
				CSP5_0632	600543	600812	-1	IS3 family transposase OrfA
				CSP5_0634	600906	601100	1	cell surface protein
				CSP5_0635	601140	601931	1	cell surface protein
				CSP5_0638	603572	604978	1	U-APC2 family APC superfamily transporter
				CSP5_0639	605099	606406	1	U-APC2 family APC superfamily transporter
				CSP5_0640	606454	606816	-1	hypothetical protein
	GI-4	IslandPath-DIMOB	9283	CSP5_0902	867802	867984	-1	membrane protein
				CSP5_0907	869129	869440	-1	zinc finger protein
				CSP5_0910	869979	871991	-1	DNA replicase/transposase subunit B
				CSP5_0911	871978	872994	-1	DNA replicase/transposase primase-polymerase subunit
				CSP5_0915	874544	874726	-1	DNA-directed DNA polymerase B fragment
				CSP5_0916	874781	876013	-1	UMF11 family major facilitator superfamily permease
				CSP5_0917	876015	877085	-1	radical SAM superfamily enzyme
				CSP5_0918	877064	878092	-1	radical SAM superfamily enzyme
	GI-5	IslandPath-DIMOB	33009	CSP5_1025	983964	985112	-1	5-methyltetrahydropteroyltriglutamate homocysteine S-methyltransferase
				CSP5_1028	986891	991690	1	cell surface protein
				CSP5_1029	991899	994220	-1	PQQ repeat cell surface protein
				CSP5_1030	994670	995011	-1	minimal nucleotidyltransferase
				CSP5_1031	994987	995394	-1	HEPN domain protein
				CSP5_1032	995680	997599	1	multipass membrane protein
				CSP5_1033	998029	999171	1	IS256 family transposase
				CSP5_1034	999484	1004223	-1	cell surface protein
				CSP5_1035	1004505	1004792	-1	multipass membrane protein
				CSP5_1036	1004789	1005085	-1	ArsR family transcriptional regulator
				CSP5_1038	1006481	1007443	1	5,10-methylenetetrahydrofolate reductase
				CSP5_1039	1007485	1011021	-1	thermopsin
				CSP5_1040	1011206	1012327	-1	IS5 family transposase
				CSP5_1041	1012452	1012811	-1	hypothetical protein
				CSP5_1042	1012961	1014511	-1	flippase
				CSP5_1043	1014608	1015558	-1	dTDP-D-glucose 4,6-dehydratase
				CSP5_1044	1015555	1016109	-1	dTDP-4-dehydrorhamnose 3,5-epimerase
	GI-6	IslandPath-DIMOB	5920	CSP5_1209	1174856	1177393	1	P4 family phage/plasmid DNA primase
	GI-7	IslandPath-DIMOB	8452	CSP5_1430	1384215	1385702	1	DNA-cytosine methyltransferase
				CSP5_1435	1387214	1388188	1	DNA replicase/transposase primase-polymerase subunit
				CSP5_1436	1388190	1390421	1	DNA replicase/transposase subunit B
				CSP5_1437	1391144	1392667	1	type I restriction-modification system subunit M
	GI-8	IslandPath-DIMOB	21468	CSP5_1606	1531919	1532329	1	transcriptional regulator
				CSP5_1607	1532374	1532943	-1	3-methyladenine DNA glycosylase
				CSP5_1609	1533483	1535864	1	tricorn interacting aminopeptidase
				CSP5_1610	1535969	1537969	1	threonyl-tRNA synthetase
				CSP5_1611	1538023	1538238	-1	hypothetical protein
				CSP5_1612	1538457	1540118	-1	cell surface protein
				CSP5_1614	1540705	1541946	1	AAHS family major facilitator superfamily permease
				CSP5_1615	1542160	1542723	1	multipass membrane protein
				CSP5_1616	1542730	1543329	1	peroxiredoxin
				CSP5_1617	1543675	1544268	-1	multipass membrane protein
				CSP5_1618	1544295	1545740	-1	heavy metal reductase
				CSP5_1619	1545748	1545981	-1	metallochaperone
				CSP5_1620	1546447	1547319	-1	IS3 family transposase OrfB
				CSP5_1621	1547324	1547593	-1	IS3 family transposase OrfA
				CSP5_1622	1547590	1547703	-1	hypothetical protein
				CSP5_1623	1547952	1548329	1	HxlR family transcriptional regulator
				CSP5_1624	1548409	1548642	1	metallochaperone
				CSP5_1625	1548649	1550082	1	heavy metal reductase
				CSP5_1627	1551065	1551711	1	IS5 family transposase
	GI-9	IslandPath-DIMOB	27242	CSP5_1776	1713043	1713684	1	predicted metal-binding protein
				CSP5_1777	1713728	1714255	1	membrane protein
				CSP5_1778	1714265	1714519	1	membrane protein
				CSP5_1779	1714560	1714781	1	membrane protein
				CSP5_1780	1714846	1715475	1	EEP domain superfamily protein
				CSP5_1783	1716047	1716454	1	multipass membrane protein
				CSP5_1784	1716460	1718235	1	predicted DEAD/DEAH box helicase
				CSP5_1785	1718243	1718428	1	hypothetical protein
				CSP5_1786	1718494	1719246	1	ParA family chromosome partitioning ATPase
				CSP5_1790	1720348	1720953	1	site-specific recombinase, DNA invertase Pin homolog
				CSP5_1791	1721215	1722258	1	Orc1/Cdc6 family replication initiation protein
				CSP5_1792	1722302	1724842	1	type III restriction-modification system subunit M
				CSP5_1793	1724844	1727819	1	type III restriction-modification system subunit M
				CSP5_1795	1728403	1729875	1	membrane protein
				CSP5_1796	1729878	1730198	1	membrane protein
				CSP5_1797	1730140	1730676	1	hypothetical protein
				CSP5_1799	1731835	1733481	1	IS1634 family transposase
				CSP5_1802	1735676	1736152	-1	multipass membrane protein
				CSP5_1803	1736229	1737599	-1	ISBst12 group IS66 family transposase
				CSP5_1806	1739180	1739800	1	predicted metal-binding protein
				CSP5_1807	1739821	1740072	1	membrane protein
				CSP5_1808	1740076	1740285	1	membrane protein
	GI-10	IslandPath-DIMOB	15610	CSP5_1819	1747587	1747982	1	multipass membrane protein
				CSP5_1820	1747957	1748175	1	membrane protein
				CSP5_1822	1748514	1749023	-1	IS200/IS605 family transposase OrfB
				CSP5_1823	1749004	1749879	-1	IS3 family transposase OrfB
				CSP5_1824	1749876	1750175	-1	IS3 family transposase OrfA
				CSP5_1825	1750236	1750622	-1	IS1111 group IS110 family transposase OrfA
				CSP5_1826	1751082	1751276	1	SHOCT superfamily protein
				CSP5_1827	1751278	1751685	1	hypothetical protein
				CSP5_1828	1751682	1752443	1	SAM-dependent methyltransferase
				CSP5_1830	1753305	1753499	1	membrane protein
				CSP5_1831	1753607	1754098	1	IS630 family transposase OrfA
				CSP5_1833	1754245	1755345	1	inactivated PIWI domain containing phage-defense protein
				CSP5_1834	1755581	1755760	-1	hypothetical protein
				CSP5_1835	1755825	1757204	-1	IS1634 family transposase
				CSP5_1837	1759033	1759287	-1	RelE toxin
				CSP5_1838	1759284	1759526	-1	RelB antitoxin
				CSP5_1839	1760637	1761944	1	AAA ATPase
				CSP5_1840	1762129	1762392	1	membrane protein
				CSP5_1843	1762976	1763197	1	RelB antitoxin
				B2I18_01295	1328125	1329777	1	arginine--tRNA ligase
				B2I18_01280	1334221	1335636	-1	RtcB family protein
				B2I18_01270	1336008	1336331	1	ribosomal protein
				B2I18_01265	1336336	1336845	1	GNAT family N-acetyltransferase
				B2I18_01260	1337138	1338097	1	CPBP family intramembrane metalloprotease domain-containing protein
				B2I18_01255	1338080	1338676	-1	phosphoribosylglycinamide formyltransferase
				B2I18_01250	1338770	1339723	1	Replication factor C small subunit
				B2I18_01235	1341607	1342896	1	integrase
				B2I18_01200	1347028	1347780	1	sporulation initiation inhibitor Soj
				B2I18_01185	1348837	1349448	1	DNA invertase Pin
				B2I18_01125	1365983	1366237	1	addiction module toxin RelE

## Sheet: Ferroplasma genus
Strain	GI No.	Prediction Method	Size (bp)	Locus	Gene start	Gene end	Strand	Product
Ferroplasma sp. UBA12217	GI-1	IslandPath-DIMOB	15627	HA289_07860	217672	218841	-1	methyltransferase domain-containing protein
	GI-2	IslandPath-DIMOB	9118					hypothetical protein
	GI-3	IslandPath-DIMOB	29621					hypothetical protein
	GI-4	IslandPath-DIMOB	21172	HA289_05820	1454076	1455232	1	homoaconitate hydratase
				HA289_05815	1455225	1456466	1	3-isopropylmalate dehydratase large subunit
				HA289_05810	1456468	1456950	1	3-isopropylmalate dehydratase
				HA289_05805	1456944	1458014	1	isocitrate/isopropylmalate dehydrogenase family protein
	GI-5	IslandPath-DIMOB	46144	HA289_06370	1551697	1552152	-1	glycoside hydrolase family 1 protein
				HA289_06375	1552089	1553126	-1	glycoside hydrolase family 1 protein
				HA289_01145	1563664	1564043	-1	FkbM family methyltransferase
				HA289_04885	1570223	1570972	1	HAD-IA family hydrolase
Ferroplasma sp. UBA11687	GI-1	IslandPath-DIMOB	41245	HA269_02275	187815	188390	1	exosome complex RNA-binding protein Csl4
				HA269_02285	188545	188760	1	RNA-binding protein
				HA269_02290	188799	190357	1	DUF5591 domain-containing protein
				HA269_01305	191506	192495	1	phosphosulfolactate synthase
				HA269_01310	193017	194897	1	indolepyruvate ferredoxin oxidoreductase subunit alpha
				HA269_01315	194894	195526	1	indolepyruvate oxidoreductase subunit beta
				HA269_01320	195739	196989	1	amidohydrolase family protein
				HA269_01330	197960	198349	1	translation initiation factor IF-5A
				HA269_01335	198307	198978	1	agmatinase
				HA269_00015	205904	206881	-1	ParM/StbA family protein
				HA269_00055	208358	208717	-1	DUF488 domain-containing protein
				HA269_00050	208823	210472	1	M48 family metalloprotease
				HA269_00045	210616	211416	1	aldo/keto reductase
				HA269_01195	212679	213131	1	ROK family protein
				HA269_01200	213588	214613	1	PTO1314 family radical SAM protein
				HA269_01205	215590	215973	-1	SAM-dependent DNA methyltransferase
				HA269_01210	216051	216521	-1	cation transporter
				HA269_01215	216542	216937	-1	cation transporter
				HA269_02465	223923	224672	-1	transposase
				HA269_02470	224939	225889	1	MFS transporter
				HA269_02475	225934	227169	-1	tyrosine-type recombinase/integrase
				HA269_04370	228253	228750	1	DNA-directed RNA polymerase subunit D
				HA269_04365	228771	229622	-1	sulfite exporter TauE/SafE family protein
	GI-2	IslandPath-DIMOB	11254	HA269_02195	577507	578004	1	NADH-quinone oxidoreductase subunit NuoI
				HA269_02200	578001	578252	1	short chain dehydrogenase
				HA269_02205	578242	578463	1	short chain dehydrogenase
				HA269_02210	578460	578759	1	NADH-quinone oxidoreductase subunit NuoK
				HA269_02215	578753	580622	1	NADH-quinone oxidoreductase subunit L
				HA269_02220	580623	582119	1	NADH-quinone oxidoreductase subunit M
				HA269_02225	582116	583522	1	NADH-quinone oxidoreductase subunit NuoN
				HA269_02240	584109	584444	-1	TA0956 family protein
				HA269_05055	585589	585780	-1	SAM-dependent DNA methyltransferase
				HA269_05065	587669	588370	-1	site-specific integrase
	GI-3	IslandPath-DIMOB	37102	HA269_07175	612290	612786	1	GNAT family N-acetyltransferase
				HA269_07160	615478	616011	-1	DUF488 domain-containing protein
				HA269_07155	616491	617711	-1	ISAzo13 family transposase
				HA269_02775	619775	620674	1	xanthine dehydrogenase family protein subunit M
				HA269_02780	620671	621150	1	(2Fe-2S)-binding protein
				HA269_02785	621147	623191	1	xanthine dehydrogenase family protein molybdopterin-binding subunit
				HA269_02790	623481	623965	1	MFS transporter
				HA269_07210	624966	629533	1	ATP-dependent helicase
				HA269_07470	630856	632622	1	ABC transporter substrate-binding protein
				HA269_07480	633192	633868	1	transposase
				HA269_00660	635105	636478	1	APC family permease
				HA269_00665	637096	637305	1	DUF3311 domain-containing protein
				HA269_00670	637305	638804	1	cation:proton antiporter
				HA269_03430	640635	641732	1	TIGR04053 family radical SAM/SPASM domain-containing protein
				HA269_03435	641742	642803	-1	radical SAM protein
				HA269_03440	642845	643220	-1	precorrin-3B C(17)-methyltransferase
	GI-4	IslandPath-DIMOB	9041	HA269_03340	835505	835744	1	glycosyltransferase family 2 protein
				HA269_01455	836864	838024	-1	IS110 family transposase
				HA269_01445	840466	840655	1	SAM-dependent DNA methyltransferase
				HA269_04320	841656	841761	-1	DUF1059 domain-containing protein
				HA269_04335	843329	844546	1	ATP-binding protein
Ferroplasma sp. Type II	GI-1	IslandPath-DIMOB	14758		225830	240588		hypothetical protein
	GI-2	IslandPath-DIMOB	10347		256020	266367		hypothetical protein
	GI-3	IslandPath-DIMOB	20512	AMDU4_FER2C00006G002	258766	260343	-1	transposase
				AMDU4_FER2C00035G002	313179	314753	1	transposase IS4 family protein
				AMDU4_FER2C00035G002	315006	319136	-1	multitransmembrane protein
				AMDU4_FER2C00035G002	319201	319869	-1	ribosome biogenesis protein
				AMDU4_FER2C00035G001	326331	326987	-1	translocator protein, LysE family
				AMDU4_FER2C00035G000	326988	327497	-1	leucine responsive regulatory protein
	GI-4	IslandPath-DIMOB	14048	AMDU4_FER2C00066G000	378240	379814	-1	transposase IS4 family protein
				AMDU4_FER2C00066G000	379933	380832	-1	transposase (ISH10)
				AMDU4_FER2C00066G000	382415	382735	-1	transposase
				AMDU4_FER2C00066G001	384292	385321	-1	transposase
	GI-5	IslandPath-DIMOB	10572	AMDU4_FER2C00073G008	522516	522707	1	transposase mutator type
				AMDU4_FER2C00073G007	526786	528330	1	transposase (IS4)
				AMDU4_FER2C00073G007	528342	528710	-1	ABC transporter extracellular solute-binding protein
				AMDU4_FER2C00073G007	530407	530646	-1	H/ACA RNA-protein complex component Gar1
	GI-6	IslandPath-DIMOB	5421		775925	781346		hypothetical protein
	GI-7	IslandPath-DIMOB	5936		942908	948844		hypothetical protein
	GI-8	IslandPath-DIMOB	25194	AMDU4_FER2C00118G000	1151000	1152277	-1	transposase
				AMDU4_FER2C00118G000	1158227	1158595	1	GCN5-related N-acetyltransferase
				AMDU4_FER2C00118G002	1165484	1165726	1	addiction module toxin, RelE/StbE
				AMDU4_FER2C00118G002	1165836	1166114	-1	addiction module toxin, RelE/StbE family
	GI-9	IslandPath-DIMOB	9001	AMDU4_FER2C00034G004	1752863	1754050	-1	transposase IS4 family protein
				AMDU4_FER2C00034G004	1754207	1755313	-1	transposase IS4 family protein
				AMDU4_FER2C00034G003	1755708	1756745	-1	transposase
	GI-10	IslandPath-DIMOB	12348	AMDU4_FER2C00033G000	1791978	1792403	1	transposase IS200-family protein
				AMDU4_FER2C00033G000	1792390	1793583	1	transposase
				AMDU4_FER2C00180G000	1795862	1796164	1	transposase IS200-family protein
				AMDU4_FER2C00005G000	1802442	1803398	-1	acidic ribosomal protein P0
	GI-11	IslandPath-DIMOB	18696	AMDU4_FER2C00086G005	1859210	1859815	-1	site-specific recombinase, DNA invertase Pin-related protein
	GI-12	IslandPath-DIMOB	6232	AMDU4_FER2C00239G000	2041751	2042491	-1	transposase
				AMDU4_FER2C00239G000	2042544	2043239	1	transposase IS4 family protein
	GI-13	IslandPath-DIMOB	18280	AMDU4_FER2C00264G000	2100772	2101374	1	multidrug efflux permease
				AMDU4_FER2C00070G000	2106989	2107354	-1	transposase, IS4
				AMDU4_FER2C00205G000	2115072	2115695	-1	methyltransferase type 11
	GI-14	IslandPath-DIMOB	47830	AMDU4_FER2C00273G000	2182649	2183053	-1	sterol carrier protein
				AMDU4_FER2C00243G000	2188191	2189276	-1	AAA family ATPase
				AMDU4_FER2C00243G000	2189531	2190148	-1	site-specific recombinase, DNA invertase Pin-related protein
				AMDU4_FER2C00244G000	2192811	2194008	-1	ATPase
				AMDU4_FER2C00286G000	2196235	2196993	-1	HNH endonuclease
				AMDU4_FER2C00317G000	2209743	2210396	1	transposase
				AMDU4_FER2C00306G000	2212934	2213617	1	integrase catalytic region
				AMDU4_FER2C00041G000	2222742	2224298	1	transposase (IS4)
	GI-15	IslandPath-DIMOB	10545	AMDU4_FER2C00083G000	2280559	2281540	1	transposase, IS4
				AMDU4_FER2C00341G000	2282541	2283493	1	hydrogenase 4 subunit B
				AMDU4_FER2C00342G000	2285023	2286045	1	DUF234 DEXX-box ATPase
				AMDU4_FER2C00235G000	2288760	2289122	-1	type III restriction-modification enzyme, helicase subunit
				AMDU4_FER2C00236G000	2289963	2290283	-1	adenine specific DNA methylase
	GI-16	IslandPath-DIMOB	12422	AMDU4_FER2C00261G000	2401707	2402205	-1	helicase protein
				AMDU4_FER2C00261G000	2402703	2403851	-1	protein of unknown function DUF955
				AMDU4_FER2C00261G000	2407438	2407908	-1	AAA family ATPase
	GI-17	IslandPath-DIMOB	8193		2630739	2638932		hypothetical protein
F. acidarmanus fer1	GI-1	IslandPath-DIMOB	7148	FACI_IFERC00001G1955	1	1935211	1	zinc metalloprotease
				FACI_IFERC00001G0191	235272	235493	1	N-methylhydantoinase
				FACI_IFERC00001G0192	235582	236241	1	transposase, IS4 family protein
				FACI_IFERC00001G0193	236344	237348	-1	transposase mutator type
				FACI_IFERC00001G0194	237406	238077	-1	purine nucleoside phosphorylase
	GI-2	IslandPath-DIMOB	5329	FACI_IFERC00001G1955	1	1935211	1	zinc metalloprotease
				FACI_IFERC00001G0579	593435	594067	-1	putative cytosolic protein
				FACI_IFERC00001G0580	594343	594960	1	integrase/recombinase
	GI-3	IslandPath-DIMOB	4900	FACI_IFERC00001G1955	1	1935211	1	zinc metalloprotease
				FACI_IFERC00001G0680	695153	695428	-1	transposase
	GI-4	IslandPath-DIMOB	4744	FACI_IFERC00001G1955	1	1935211	1	zinc metalloprotease
				FACI_IFERC00001G0751	761727	762887	-1	transposase (04)
				FACI_IFERC00001G0752	762970	763818	-1	transposase IS4 family protein
	GI-5	IslandPath-DIMOB	14293	FACI_IFERC00001G1955	1	1935211	1	zinc metalloprotease
				FACI_IFERC00001G0790	795618	796181	1	transposase, IS4 family protein
				FACI_IFERC00001G0791	796246	796515	1	transposase
				FACI_IFERC00001G0793	797523	797873	1	transposase
				FACI_IFERC00001G0796	799106	799417	1	virulence-associated protein
				FACI_IFERC00001G0809	806434	806856	-1	AsnC family transcriptional regulator
	GI-6	IslandPath-DIMOB	27025	FACI_IFERC00001G1955	1	1935211	1	zinc metalloprotease
				FACI_IFERC00001G1119	1088901	1089677	-1	cytochrome c oxidase assembly factor
				FACI_IFERC00001G1129	1099662	1100276	1	sulfocyanin
				FACI_IFERC00001G1132	1102108	1102686	1	beta-lactamase, type II
				FACI_IFERC00001G1136	1106200	1106448	1	50S ribosomal protein L23
				FACI_IFERC00001G1138	1107151	1107606	1	30S ribosomal protein S19P
				FACI_IFERC00001G1139	1107611	1108060	1	50S ribosomal protein L22P
				FACI_IFERC00001G1140	1108065	1108733	1	30S ribosomal protein S3P
				FACI_IFERC00001G1141	1108717	1108914	1	50S ribosomal protein L29
				FACI_IFERC00001G1142	1108911	1109210	1	translation initiation factor Sui1
				FACI_IFERC00001G1143	1109207	1109509	1	ribonuclease P protein component 1
				FACI_IFERC00001G1144	1109506	1109826	1	30S ribosomal protein S17P
				FACI_IFERC00001G1145	1109827	1110225	1	50S ribosomal protein L14P
				FACI_IFERC00001G1146	1110235	1110735	1	50S ribosomal protein L24P
				FACI_IFERC00001G1147	1110725	1111441	1	30S ribosomal protein S4e
				FACI_IFERC00001G1148	1111431	1111958	1	50S ribosomal protein L5P
				FACI_IFERC00001G1149	1112052	1112522	1	30S ribosomal protein S8P
				FACI_IFERC00001G1150	1112535	1113080	1	50S ribosomal protein L6P
				FACI_IFERC00001G1151	1113070	1113474	1	50S ribosomal protein L32e
				FACI_IFERC00001G1152	1113471	1113947	1	50S ribosomal protein L19e
				FACI_IFERC00001G1153	1113925	1114398	1	50S ribosomal protein L18P
				FACI_IFERC00001G1155	1115044	1115538	1	50S ribosomal protein L30P
				FACI_IFERC00001G1156	1115519	1115926	1	50S ribosomal protein L15P
	GI-7	IslandPath-DIMOB	10653	FACI_IFERC00001G1955	1	1935211	1	zinc metalloprotease
				FACI_IFERC00001G1234	1201648	1202688	-1	transposase
				FACI_IFERC00001G1235	1202724	1202885	1	transposon-encoded protein
				FACI_IFERC00001G1237	1204922	1205341	-1	type I restriction-modification system methylation subunit
				FACI_IFERC00001G1238	1205419	1206294	-1	cation efflux integral membrane protein
	GI-8	IslandPath-DIMOB	9030	FACI_IFERC00001G1955	1	1935211	1	zinc metalloprotease
				FACI_IFERC00001G1354	1323506	1324096	-1	methyltransferase
				FACI_IFERC00001G1355	1324099	1325022	-1	transposase, IS4 family protein
	GI-9	IslandPath-DIMOB	21466	FACI_IFERC00001G1955	1	1935211	1	zinc metalloprotease
				FACI_IFERC00001G1422	1390809	1393751	1	virulence-associated protein E
	GI-10	IslandPath-DIMOB	15600	FACI_IFERC00001G1955	1	1935211	1	zinc metalloprotease
				FACI_IFERC00001G1687	1658317	1661391	-1	tricorn protease
				FACI_IFERC00001G1688	1662782	1663645	-1	transposase
				FACI_IFERC00001G1691	1669556	1669984	1	site-specific integrase/recombinase
	GI-11	IslandPath-DIMOB	7905	FACI_IFERC00001G1955	1	1935211	1	zinc metalloprotease
				FACI_IFERC00001G1924	1907336	1908091	1	transposase
F. acidiphilum Y	GI-1	IslandPath-DIMOB	34030	FAD_0231	187240	187989	-1	tRNA pseudouridine synthase A
				FAD_0233	188680	190281	1	phenylalanyl-tRNA synthetase subunit beta
				FAD_0234	190375	191712	1	amino acid permease
				FAD_0235	192032	198217	1	multipass membrane protein, required for N-linked glycosylation
				FAD_0236	198224	199069	1	membrane protein
				FAD_0238	199792	200772	-1	archaeal actin-like protein group A
				FAD_0242	202894	203880	1	putative CaaX prenyl protease 1
				FAD_0243	203898	204566	1	ribosome biogenesis protein
				FAD_0244	204698	205510	1	aldo/keto reductase
				FAD_0245	205799	206233	1	30S ribosomal protein S15P
				FAD_0246	206230	207561	1	single-stranded-DNA-specific exonuclease RecJ
				FAD_0247	207745	208770	1	archaeal radical SAM protein
				FAD_0248	209711	210130	-1	type I restriction-modification system methylation subunit
				FAD_0249	210208	210900	-1	cation diffusion facilitator family transporter
				FAD_0250	211844	212347	-1	ABC transporter permease
				FAD_0251	212457	214139	-1	MULE transposase
				FAD_0253	215102	215872	-1	transposase IS4 family protein
				FAD_0254	216112	217089	1
				FAD_0255	217134	218369	-1	site-specific tyrosine recombinase XerC
				FAD_0257	218678	218980	-1	putative 4Fe-4S ferredoxin, iron-sulfur binding protein
				FAD_0258	219177	221270	1	cell division control protein MCM
	GI-2	IslandPath-DIMOB	22689	FAD_0848	818770	819528	1	transporter of sulfur-containing compounds
				FAD_0849	819539	820762	1	major facilitator superfamily permease
				FAD_0850	821020	822387	1	AAA superfamily ATPase
				FAD_0851	822473	823171	1	glutamine amidotransferase class-II
				FAD_0852	823382	824074	1	glutamine amidotransferase class-II
				FAD_0854	825554	826477	-1	transposase IS4 family protein
				FAD_0855	826464	827825	-1	transposase IS4 family protein
				FAD_0856	828103	829014	1	transposase
				FAD_0857	829409	832067	1
				FAD_0858	829761	831122	1	transposase IS4 family protein
				FAD_0860	832527	833463	-1
				FAD_0862	833463	833732	-1	transposase
				FAD_0864	835225	837072	-1
				FAD_0865	837450	838811	-1	transposase IS4 family
				FAD_0868	840719	841459	1	alpha-D-glucoside glucohydrolase 1
	GI-3	IslandPath-DIMOB	16430	FAD_0881	855752	856387	1	DedA family transporter
				FAD_0888	862304	862652	1
	GI-4	IslandPath-DIMOB	69097	FAD_0910	883192	883422	1	mercuric ion binding protein
				FAD_0911	883415	884797	1	mercuric reductase
				FAD_0912	884858	886444	1	external multipass membrane protein
				FAD_0913	886838	887854	1	glycosyltransferase group 1
				FAD_0914	888168	889601	-1	amino acid/polyamine/organocation superfamily transporter
				FAD_0915	889788	891110	-1	amino acid/polyamine/organocation superfamily transporter
				FAD_0916	891321	891671	1	putative heavy-metal-binding membrane protein
				FAD_0917	891765	892079	-1	nucleotidyltransferase
				FAD_0918	892063	892449	-1	HEPN superfamily protein
				FAD_0920	894090	895451	1	transposase IS4 family
				FAD_0922	895931	896791	-1
				FAD_0923	896831	898258	-1
				FAD_0924	898423	899244	1	phosphoadenosine phosphosulfate reductase
				FAD_0925	899271	902163	1
				FAD_0926	899719	901095	-1	transposase IS4 family
				FAD_0928	903351	903602	-1
				FAD_0929	904288	904557	-1	transposase OrfA
				FAD_0930	904798	905512	-1
				FAD_0931	905822	906718	1	SAM-dependent methyltransferase
				FAD_0933	907572	908966	-1	transposase IS4 family
				FAD_0934	909234	910394	1	transposase mutator family
				FAD_0937	911931	913019	-1	PIN-domain multipass membrane protein
				FAD_0938	924297	924557	-1	CRISPR-associated protein Cas2
				FAD_0939	924558	925517	-1	CRISPR-associated protein Cas1
				FAD_0940	925523	925963	-1	CRISPR-associated Cas4
				FAD_0941	926032	927873	-1	CRISPR-associated helicase Cas3
				FAD_0942	927860	928519	-1	CRISPR-associated protein Csc1 (Cas5)
				FAD_0943	928524	929483	-1	CRISPR-associated protein Csc2 (Cas7)
				FAD_0944	929485	932139	-1	CRISPR-associated protein Cas10d (Csc3)
				FAD_0945	932202	932939	-1	CRISPR-associated protein Cas6
				FAD_0947	933816	934175	-1	ASCH domain protein
				FAD_0953	937555	937851	-1
				FAD_0955	938576	938890	1	toxin component PemK
				FAD_0956	941705	942844	-1	tetratricopeptide repeat-containing protein
				FAD_0957	943233	944663	-1	AAA superfamily ATPase
				FAD_0958	944873	945304	-1	PIN-domain RNase, VapC-type toxin
				FAD_0959	945288	945518	-1	VapB-type antitoxin
				FAD_0962	947070	948230	-1	transposase IS116/IS110/IS902 family protein
				FAD_0964	948854	950014	1	transposase mutator family
				FAD_0967	951288	951566	1	VapB-type antitoxin
				FAD_0968	951550	951984	1	PIN-domain RNase, VapC-type toxin
				FAD_0969	952303	952512	1	putative membrane protein
	GI-5	IslandPath-DIMOB	8325	FAD_1103	1119436	1119918	1	adenosine kinase
				FAD_1105	1120525	1120947	1	SnoaL family protein
				FAD_1106	1120951	1122150	1	major facilitator superfamily multidrug efflux pump
				FAD_1107	1122250	1123176	1	transposase IS4 family protein
				FAD_1108	1123198	1123808	-1
				FAD_1110	1123862	1124548	-1	purine nucleoside phosphorylase
				FAD_1111	1124739	1125791	1	transposase mutator family
				FAD_1114	1127000	1127761	1	3-ketoacyl-(acyl-carrier-protein) reductase
	GI-6	IslandPath-DIMOB	9090	FAD_1432	1426442	1427818	-1	transposase IS4 family
				FAD_1438	1432532	1433899	1	adenylosuccinate lyase
				FAD_1441	1435176	1435532	1	rhodanese-related sulfurtransferase
	GI-7	IslandPath-DIMOB	23419	FAD_1671	1650304	1650669	1	membrane protein
				FAD_1672	1650939	1653726	1
				FAD_1673	1651231	1652607	-1	transposase IS4 family protein
				FAD_1674	1653749	1653940	-1	membrane protein
				FAD_1675	1654053	1654367	1	ArsR family transcriptional regulator
				FAD_1677	1655703	1655987	1	external membrane protein
				FAD_1678	1656225	1657370	1	N-acyl-L-amino acid amidohydrolase
				FAD_1679	1657420	1658412	1	proline racemase
				FAD_1682	1659822	1662099	-1
				FAD_1683	1661093	1661956	1	transposase
				FAD_1687	1664149	1664460	1	virulence-associated protein
				FAD_1690	1665687	1666643	-1	replication factor C small subunit
				FAD_1691	1666693	1666902	-1	AsnC family transcriptional regulator
				FAD_1692	1666973	1667209	1	VapB-type antitoxin
				FAD_1693	1667206	1667613	1	PIN-domain RNase, VapC-type toxin
				FAD_1694	1667689	1668159	-1	tetratricopeptide repeat-containing protein
				FAD_1701	1671457	1671879	-1	AsnC family transcriptional regulator
				FAD_1702	1672028	1672723	1	putative peroxiredoxin
				FAD_1704	1673115	1673723	1	phosphoribosylglycinamide formyltransferase
F. acidiphilum DSM 28986	GI-1	IslandPath-DIMOB	39464	HLB00_09720	220181	220471	1	ribbon-helix-helix protein, CopG family
				HLB00_09725	220502	222103	1	phenylalanine--tRNA ligase subunit beta
				HLB00_02155	223220	224144	1	APC family permease
				HLB00_02160	225145	225557	1	APC family permease
				HLB00_07635	234662	235642	-1	ParM/StbA family protein
				HLB00_08195	238947	239306	-1	DUF488 domain-containing protein
				HLB00_08200	239412	240398	1	M48 family metalloprotease
				HLB00_08205	240416	241084	1	16S rRNA methyltransferase
				HLB00_08210	241228	242028	1	aldo/keto reductase
				HLB00_08215	242317	242587	1	30S ribosomal protein S15
				HLB00_01895	243588	243776	1	30S ribosomal protein S15
				HLB00_01890	243773	245104	1	DHH family phosphoesterase
				HLB00_01885	245288	246313	1	PTO1314 family radical SAM protein
				HLB00_01880	247290	247673	-1	SAM-dependent DNA methyltransferase
				HLB00_01875	247751	248455	-1	cation transporter
				HLB00_02045	254803	254916	1	nucleotidyl transferase AbiEii/AbiGii toxin family protein
				HLB00_02050	257220	257596	-1	transposase
				HLB00_07705	258597	258937	-1	IS4 family transposase
				HLB00_07700	259249	259645	1	MFS transporter
	GI-2	IslandPath-DIMOB	9223	HLB00_00230	967367	968127	-1	IS3 family transposase
				HLB00_02025	969128	969463	-1	ISH3 family transposase
				HLB00_04260	970464	970776	-1	ISH3 family transposase
				HLB00_04255	970788	970902	-1	ISH3 family transposase
				HLB00_05135	971903	972347	-1	ISH3 family transposase
				HLB00_08435	974329	974968	1	glycosyltransferase
				HLB00_08430	975118	975942	1	glycosyltransferase
				HLB00_08425	975996	976590	1	glycosyltransferase family 4 protein
	GI-3	IslandPath-DIMOB	31982	HLB00_04080	1026779	1027129	1	heavy metal-binding domain-containing protein
				HLB00_04075	1027223	1027537	-1	nucleotidyltransferase domain-containing protein
				HLB00_04070	1027521	1027907	-1	HEPN domain-containing protein
				HLB00_09030	1029647	1030434	1	IS110 family transposase
				HLB00_08935	1031435	1031984	-1	IS3 family transposase
				HLB00_09430	1033022	1033933	-1	type I-B CRISPR-associated endonuclease Cas1
				HLB00_09425	1033939	1034451	-1	Dna2/Cas4 domain-containing protein
				HLB00_04385	1035861	1036825	-1	DEAD/DEAH box helicase family protein
				HLB00_04390	1036812	1037471	-1	type I-D CRISPR-associated protein Cas5/Csc1
				HLB00_04395	1037476	1038423	-1	type I-D CRISPR-associated protein Cas7/Csc2
				HLB00_09350	1048484	1049014	1	IS481 family transposase
				HLB00_09125	1051936	1052564	-1	AAA family ATPase
				HLB00_09215	1054555	1055143	1	AAA family ATPase
				HLB00_06130	1056144	1056337	1	ATP-binding protein
				HLB00_06135	1056626	1056922	1	GNAT family N-acetyltransferase
	GI-4	IslandPath-DIMOB	33727	HLB00_00445	1822832	1823683	1	ABC transporter ATP-binding protein
				HLB00_00430	1825228	1826061	1	SDR family oxidoreductase
				HLB00_00420	1826809	1828065	1	MFS transporter
				HLB00_00410	1828454	1828696	1	helix-turn-helix transcriptional regulator
				HLB00_01265	1832500	1833645	1	amidohydrolase
				HLB00_01260	1833695	1834687	1	proline racemase
				HLB00_01250	1835548	1836129	1	class I SAM-dependent methyltransferase
				HLB00_01245	1836165	1836643	-1	MFS transporter
				HLB00_01240	1837644	1838391	-1	MFS transporter
				HLB00_01225	1839580	1839891	1	PIN domain-containing protein
				HLB00_06155	1846193	1847482	-1	site-specific integrase
				HLB00_06145	1847603	1848559	-1	replication factor C small subunit
				HLB00_09110	1850146	1850553	1	PIN domain-containing protein
				HLB00_04055	1854741	1855163	-1	Lrp/AsnC family transcriptional regulator
	GI-5	IslandPath-DIMOB	91819	HLB00_05625	2037392	2038915	1	lysine--tRNA ligase
				HLB00_05620	2039177	2040265	1	AAA family ATPase
				HLB00_05615	2040230	2041594	-1	DNA polymerase I
				HLB00_05760	2043042	2044145	-1	methyltransferase domain-containing protein
				HLB00_08730	2055721	2056338	1	site-specific integrase
				HLB00_08745	2058721	2059397	1	N-acetylmuramic acid 6-phosphate etherase
				HLB00_09015	2060398	2061153	-1	glycosyltransferase
				HLB00_00005	2067967	2068312	-1	transposase
				HLB00_07195	2070641	2071161	-1	RING-HC finger protein
				HLB00_03470	2072162	2072409	1	transposase
				HLB00_08990	2073410	2074092	-1	lipopolysaccharide biosynthesis protein
				HLB00_00010	2075154	2076212	-1	MFS transporter
				HLB00_09380	2080163	2080780	1	site-specific integrase
				HLB00_01430	2081879	2082110	-1	IS256 family transposase
				HLB00_09135	2084920	2085720	-1	ATP-binding protein
				HLB00_07835	2086953	2087807	1	N-6 DNA methylase
				HLB00_08130	2092063	2093205	1	alanine--glyoxylate aminotransferase family protein
				HLB00_08135	2093399	2094802	-1	APC family permease
				HLB00_08145	2097874	2099427	1	SAM-dependent DNA methyltransferase
				HLB00_08150	2099414	2100781	1	restriction endonuclease subunit S
				HLB00_08155	2100774	2103893	1	type I restriction endonuclease subunit R
				HLB00_03460	2106746	2107182	1	transposase
				HLB00_09285	2110563	2111492	1	NAD-dependent epimerase/dehydratase family protein
				HLB00_09290	2111489	2111810	1	UDP-glucose 6-dehydrogenase
				HLB00_05250	2115530	2116056	1	site-specific integrase
				HLB00_05265	2116874	2118739	1	ATP-binding protein
				HLB00_05305	2122884	2123945	1	SagB/ThcOx family dehydrogenase
				HLB00_05310	2123959	2125068	1	SagB/ThcOx family dehydrogenase
				HLB00_05315	2125088	2126293	1	MFS transporter
				HLB00_05320	2126277	2126762	1	GNAT family N-acetyltransferase
				HLB00_06005	2128402	2129211	1	sugar ABC transporter permease
				HLB00_06010	2129201	2129764	1	carbohydrate ABC transporter permease
	GI-6	IslandPath-DIMOB	18566	HLB00_09140	2238038	2239049	-1	AAA family ATPase
				HLB00_03390	2243548	2246472	-1	DEAD/DEAH box helicase family protein
				HLB00_03395	2246472	2248517	-1	site-specific DNA-methyltransferase
				HLB00_03400	2248551	2249630	-1	AAA family ATPase
				HLB00_03405	2249890	2250495	-1	recombinase family protein
				HLB00_03420	2251704	2252459	-1	ParA family protein
F. acidiphilum ZJ	GI-1	IslandPath-DIMOB	20225		242686	243711	1	Uncharacterized radical-SAM protein SSO2309
					244094	244243	-1	hypothetical protein
					244652	245071	-1	Type I restriction-modification system, DNA-methyltransferase subunit M (EC 2.1.1.72)
					245149	246024	-1	Cobalt/zinc/cadmium resistance protein CzcD
					246172	246279	-1	hypothetical protein
					247510	247653	-1	hypothetical protein
					247777	248280	-1	hypothetical protein
					248390	250072	-1	Transposase
					250069	250377	-1	hypothetical protein
					251884	251985	-1	hypothetical protein
					252028	253197	-1	hypothetical protein
					253199	253393	-1	hypothetical protein
					253584	255236	-1	hypothetical protein
					255233	255544	-1	hypothetical protein
					255856	255981	-1	hypothetical protein
					257183	257473	-1	hypothetical protein
					258688	259326	-1	hypothetical protein
					260331	260669	-1	FOG: Transposase and inactivated derivatives
					261020	261376	1	Putative drug efflux protein
					262378	262911	1	Putative drug efflux protein
	GI-2	IslandPath-DIMOB	22033		962474	963232	-1	Transposase
					964236	964679	-1	hypothetical protein
					964923	965144	1	hypothetical protein
					965522	965659	1	hypothetical protein
					966662	967300	1	hypothetical protein
					967450	968274	1	hypothetical protein
					968328	968921	1	Glycosyltransferase
					969925	970512	1	hypothetical protein
					970749	971780	1	mannosyltransferase B
					971825	973456	1	hypothetical protein
					973520	975181	-1	hypothetical protein
					976382	977803	1	UDP-glucose-beta-D-glucan glucosyltransferase
					978005	978640	1	hypothetical protein
					978779	978928	1	hypothetical protein
					979952	980110	1	hypothetical protein
					980154	981020	1	hypothetical protein
					982219	982599	1	hypothetical protein
					983604	983975	1	hypothetical protein
					984097	984507	1	hypothetical protein
	GI-3	IslandPath-DIMOB	41180		1014123	1014542	1	lipopolysaccharide N-acetylglucosaminyltransferase
					1015543	1015623	-1	hypothetical protein
					1015956	1017041	-1	hypothetical protein
					1017038	1017391	-1	hypothetical protein
					1017578	1018900	-1	Uncharacterized amino acid permease, GabP family
					1019111	1019461	1	UPF0145 protein Ta0182
					1019555	1019869	-1	hypothetical protein
					1019853	1020239	-1	hypothetical protein
					1020651	1020977	1	hypothetical protein
					1021981	1022766	1	Transposase
					1023768	1024316	-1	Transposase
					1025354	1026229	-1	CRISPR-associated protein Cas1
					1026271	1026783	-1	hypothetical protein
					1026780	1027190	-1	hypothetical protein
					1028195	1029157	-1	hypothetical protein
					1029144	1029833	-1	hypothetical protein
					1029808	1030755	-1	hypothetical protein
					1030757	1032961	-1	hypothetical protein
					1033966	1034502	-1	hypothetical protein
					1034499	1034819	-1	hypothetical protein
					1035822	1036238	-1	hypothetical protein
					1036275	1037012	1	hypothetical protein
					1039816	1040019	1	hypothetical protein
					1040012	1040326	1	hypothetical protein
					1040738	1041346	1	Transposase
					1042528	1043265	-1	hypothetical protein
					1044270	1044896	-1	ATPase
					1045082	1045276	-1	hypothetical protein
					1046278	1046349	-1	hypothetical protein
					1046538	1046705	-1	hypothetical protein
					1046887	1047474	1	Uncharacterized ATPase, AAA superfamily
					1048478	1048669	1	hypothetical protein
					1048946	1049254	1	hypothetical protein
					1050704	1051093	-1	hypothetical protein
					1052095	1052700	-1	hypothetical protein
					1052752	1052871	-1	hypothetical protein
					1054035	1055303	1	Uncharacterized MFS-type transporter
	GI-4	IslandPath-DIMOB	20207		2022513	2023361	-1	Transposase
					2023760	2023891	1	hypothetical protein
					2023904	2024851	1	hypothetical protein
					2024972	2025466	-1	hypothetical protein
					2025487	2026140	-1	hypothetical protein
					2026214	2026342	-1	hypothetical protein
					2026420	2027355	1	hypothetical protein
					2027476	2028876	1	DNA-cytosine methyltransferase (EC 2.1.1.37)
					2028897	2029661	-1	hypothetical protein
					2029664	2030653	-1	hypothetical protein
					2030727	2031317	-1	hypothetical protein
					2032365	2033135	-1	hypothetical protein
					2034137	2034973	-1	hypothetical protein
					2035975	2036727	-1	hypothetical protein
					2037730	2039301	-1	Predicted ATPase (AAA+ superfamily)
					2040415	2040654	1	hypothetical protein
					2040702	2040854	1	hypothetical protein
					2041857	2042720	1	hypothetical protein
	GI-5	IslandPath-DIMOB	39904		2068980	2069771	1	hypothetical protein
					2069931	2070449	-1	hypothetical protein
					2071453	2072439	1	hypothetical protein
					2073544	2073684	1	hypothetical protein
					2073841	2074134	-1	hypothetical protein
					2074144	2074671	-1	hypothetical protein
					2075674	2076486	-1	hypothetical protein
					2076726	2076875	-1	hypothetical protein
					2076910	2077119	-1	hypothetical protein
					2077123	2077374	-1	hypothetical protein
					2077395	2078087	-1	hypothetical protein
					2078355	2078846	-1	hypothetical protein
					2079172	2082096	-1	Type III restriction-modification enzyme, helicase subunit
					2082096	2084153	-1	Adenine specific DNA methylase (Mod-related)
					2084175	2085254	-1	AAA superfamily ATPase
					2085514	2086119	-1	hypothetical protein
					2086497	2087006	-1	hypothetical protein
					2087053	2087331	-1	hypothetical protein
					2087328	2088083	-1	Chromosome (plasmid) partitioning protein ParA
					2088208	2088408	1	hypothetical protein
					2088421	2088822	1	hypothetical protein
					2088817	2090592	-1	Predicted ATPase (AAA+ superfamily)
					2090599	2090934	-1	Predicted membrane protein
					2090937	2091296	-1	hypothetical protein
					2091289	2091468	-1	hypothetical protein
					2091519	2091770	-1	hypothetical protein
					2092771	2094060	-1	Superfamily II DNA and RNA helicase
					2095238	2095552	-1	hypothetical protein
					2095972	2096589	1	Integrase/recombinase
					2096626	2096685	1	hypothetical protein
					2097754	2100459	-1	hypothetical protein
					2100749	2101357	1	Pyrrolidone-carboxylate peptidase (EC 3.4.19.3)
					2101477	2101758	-1	hypothetical protein
					2103055	2104182	1	hypothetical protein
					2104175	2105971	1	hypothetical protein
					2106031	2107257	1	hypothetical protein
					2108351	2108884	-1	hypothetical protein

## Sheet: Thermogymnomonas genus
Strain	GI No.	Prediction Method	Size	Locus	Gene start	Gene end	Strand	Product
Thermogymnomonas acidicola	GI-1	IslandPath-DIMOB	12759		339907	341202	1	tetratricopeptide repeat protein
					341488	342828	1	type I glutamate--ammonia ligase
					343057	343737	-1	tyrosine-type recombinase/integrase
					346225	347220	1	Eco57I restriction-modification methylase domain-containing protein
	GI-2	IslandPath-DIMOB	14477	1498258	1501124	1504259	-1	PDZ domain-containing protein
				1498258	1504413	1504586	-1	transposase
				1498258	1504849	1505109	-1	transposase
				1498258	1511718	1512464	-1	NAD(P)/FAD-dependent oxidoreductase
Thermogymnomonas acidicola JCM 13583	GI-1	IslandPath-DIMOB	21536		300948	301745	1	dioxygenase
					304608	307181	1	type III restriction protein res subunit
					309794	312892	-1	peptidase S41
					321075	322484	-1	DNA polymerase II small subunit
	GI-2	IslandPath-DIMOB	11146		437766	438650	1	mechanosensitive ion channel protein MscS
	GI-3	IslandPath-DIMOB	12886	874376	873348	874379	1	ketol-acid reductoisomerase
				874376	874376	875098	1	cyclase
				874376	875099	876457	1	MFS transporter
				874376	886348	887262	1	tyrosine recombinase XerD
	GI-4	IslandPath-DIMOB	12463	932776	932776	933204	1	30S ribosomal protein S15
				932776	933214	934575	1	recombinase RecJ
				932776	943668	945239	-1	phenylalanine--tRNA ligase subunit beta
	GI-5	IslandPath-DIMOB	37503		1329137	1330231	1	group 1 glycosyl transferase
					1335764	1337005	1	MFS transporter
					1338880	1340346	1	aldehyde dehydrogenase
					1340348	1341352	-1	dehydrogenase
					1341941	1342378	1	3-dehydroquinate dehydratase
					1357834	1358850	-1	NAD-dependent dehydratase

## Sheet: Thermoplasmatales genus 
Strain	GI No.	Prediction Method	Size	Locus	Gene start	Gene end	Strand	Product
T. archaeon B-DKE	GI-1	SIGI-HMM	4815	Thermo_00076	77288	80291	81373	-1	putative nucleotide-binding protein
	GI-2	SIGI-HMM	7811	Thermo_00121	114851	115905	118502	-1	serine/threonine protein kinase
	GI-3	SIGI-HMM	4556	Thermo_00132	125117	125483	126892	1	thiamine/molybdopterin biosynthesis ThiF/MoeB-like protein
	GI-4	IslandPath-DIMOB	8982	Thermo_00164	151773	153230	154090	-1	protoheme IX farnesyltransferase
				Thermo_00166	151773	155005	156132	-1	Transposase
				Thermo_00167	151773	156174	157826	-1	Cytochrome c oxidase polypeptide 1
				Thermo_00168	151773	157826	158290	-1	nitrous-oxide reductase
				Thermo_00170	151773	158773	160755	1	quinol dehydrogenase membrane component
	GI-5	IslandPath-DIMOB	7690	Thermo_00367	351002	351002	351172	1	putative peroxiredoxin
				Thermo_00369	351002	351788	353959	1	Catalase-peroxidase
				Thermo_00374	351002	357166	358692	1	Transposase
	GI-6	IslandPath-DIMOB	5425	Thermo_00499	488469	491054	491809	1	site-specific tyrosine recombinase XerC
				Thermo_00500	488469	492097	493008	1	Alpha-amino-alpha-carboxypropyl transferase Taw2
	GI-7	IslandPath-DIMOB	4925	Thermo_00540	527467	527467	527730	1	Transposase
				Thermo_00541	527467	527708	528205	1	putative transposase OrfB
				Thermo_00542	527467	528195	528386	1	putative transposase OrfB
				Thermo_00543	527467	528516	529274	-1	transposase/IS protein
				Thermo_00544	527467	529274	530467	-1	DNA binding domain, excisionase family
				Thermo_00545	527467	530844	531800	-1	Glycosyl transferase family 2
	GI-8	IslandPath-DIMOB	20315	Thermo_00577	559214	559749	560249	-1	Transposase
				Thermo_00581	559214	562337	563071	1	Trehalose/maltose import ATP-binding protein MalK
				Thermo_00582	559214	563068	563865	1	ABC-type transport system involved in multi-copper enzyme maturation, permease component
				Thermo_00583	559214	564107	565078	-1	Trehalose/maltose import ATP-binding protein MalK
				Thermo_00584	559214	565107	566288	-1	Amylo-alpha-1,6-glucosidase
				Thermo_00585	559214	566297	567139	-1	Trehalose/maltose transport system permease protein MalG
				Thermo_00586	559214	567140	567973	-1	Trehalose/maltose transport system permease protein MalF
				Thermo_00587	559214	568013	569425	-1	Maltose-binding periplasmic protein/domains
				Thermo_00588	559214	569982	570770	1	Dienelactone hydrolase family protein
				Thermo_00591	559214	571500	572201	-1	Uridylate kinase
				Thermo_00592	559214	572250	573497	1	prf1_1
				Thermo_00593	559214	573500	573754	-1	PRC-barrel domain protein
				Thermo_00602	559214	578051	578665	-1	putative membrane protein
				Thermo_00603	559214	578915	579529	1	inner membrane protein
	GI-9	IslandPath-DIMOB	30731	Thermo_00620	598155	598155	599012	1	undecaprenyl phosphate 4-deoxy-4-formamido-L-arabinose transferase
				Thermo_00622	598155	599466	600035	1	ribosomal-protein-S5-alanine N-acetyltransferase
				Thermo_00629	598155	603718	604701	-1	heat shock protein HtpX
				Thermo_00633	598155	606389	608002	-1	Transposase
				Thermo_00636	598155	609435	609713	1	IS2 repressor TnpA
				Thermo_00637	598155	609710	610585	1	putative transposase OrfB
				Thermo_00641	598155	613431	613652	1	site-specific tyrosine recombinase XerC
				Thermo_00642	598155	613884	614210	1	Site-specific recombinase XerD
				Thermo_00653	598155	621203	622237	-1	prf1_2
				Thermo_00655	598155	622684	623253	-1	aromatic acid decarboxylase
				Thermo_00658	598155	627783	628886	1	Glyceraldehyde-3-phosphate dehydrogenase
	GI-10	IslandPath-DIMOB	17458	Thermo_00971	917547	917547	919283	1	2-oxoglutarate synthase subunit KorA
				Thermo_00972	917547	919285	920133	1	2-oxoglutarate synthase subunit KorB
				Thermo_00974	917547	920914	921192	-1	Retron-type reverse transcriptase
				Thermo_00975	917547	921778	924597	-1	ABC-type oligopeptide transport system, periplasmic component
				Thermo_00978	917547	925809	927260	-1	Trehalose/maltose import ATP-binding protein MalK
				Thermo_00979	917547	927253	928821	-1	putative ABC transporter ATP-binding protein
				Thermo_00980	917547	928827	929768	-1	D-ala-D-ala transporter subunit
				Thermo_00981	917547	929780	930883	-1	glutathione ABC transporter permease GsiC
				Thermo_00984	917547	931842	932219	1	Transposase
				Thermo_00985	917547	932396	932872	1	putative transposase OrfB
				Thermo_00986	917547	933644	934258	-1	bacterio-opsin activator
	GI-11	IslandPath-DIMOB	12698	Thermo_01236	1170178	1170178	1170879	1	Proteasome subunit alpha
				Thermo_01240	1170178	1173065	1173934	-1	Cobalamin import ATP-binding protein BtuD
				Thermo_01242	1170178	1175074	1176276	1	Transposase
				Thermo_01250	1170178	1180981	1181802	1	Trehalose/maltose import ATP-binding protein MalK
				Thermo_01253	1170178	1182724	1182876	-1	Putative transposon-encoded protein
	GI-12	SIGI-HMM	4772	Thermo_01293	1221117	1222696	1222821	-1	Transposase
				Thermo_01295	1221117	1223602	1224453	-1	putative branched-chain amino acid transport ATP-binding protein LivG
				Thermo_01298	1221117	1226126	1226278	1	Putative transposon-encoded protein
	GI-13	IslandPath-DIMOB	10827	Thermo_01406	1339346	1339135	1339404	-1	molybdopterin synthase small subunit
				Thermo_01407	1339346	1339346	1340311	-1	molybdenum cofactor biosynthesis protein A
				Thermo_01408	1339346	1340516	1340977	-1	putative bifunctional molybdopterin-guanine dinucleotide biosynthesis protein MobB/MoaE
				Thermo_01410	1339346	1341825	1343804	1	putative methyltransferase
				Thermo_01411	1339346	1343785	1346346	1	Restriction endonuclease
				Thermo_01417	1339346	1348971	1350173	-1	Transposase
	GI-14	IslandPath-DIMOB	21726	Thermo_01485	1404597	1407976	1408755	1	Modification methylase MjaI
				Thermo_01486	1404597	1409074	1409478	1	Glyoxalase-like domain protein
				Thermo_01489	1404597	1410984	1412300	-1	Transposase
				Thermo_01491	1404597	1412916	1413905	1	50S ribosomal protein L3
				Thermo_01492	1404597	1413907	1414665	1	50S ribosomal protein L4
				Thermo_01493	1404597	1414666	1414917	1	50S ribosomal protein L23P
				Thermo_01494	1404597	1414927	1415619	1	50S ribosomal protein L2
				Thermo_01495	1404597	1415619	1416074	1	30S ribosomal protein S19
				Thermo_01496	1404597	1416079	1416528	1	50S ribosomal protein L22P
				Thermo_01497	1404597	1416525	1417190	1	30S ribosomal protein S3
				Thermo_01498	1404597	1417165	1417365	1	Hmal29
				Thermo_01499	1404597	1417362	1417661	1	translation initiation factor Sui1
				Thermo_01500	1404597	1417663	1417962	1	Ribonuclease P protein component 1
				Thermo_01501	1404597	1417962	1418288	1	HmaS17
				Thermo_01502	1404597	1418285	1418683	1	50S ribosomal protein L14P
				Thermo_01503	1404597	1418693	1419148	1	50S ribosomal protein L24P
				Thermo_01504	1404597	1419132	1419848	1	30S ribosomal protein S4e
				Thermo_01505	1404597	1419851	1420525	1	50S ribosomal protein L5
				Thermo_01506	1404597	1420530	1420691	1	30S ribosomal protein S14 type Z
				Thermo_01507	1404597	1420706	1421095	1	30S ribosomal protein S8
				Thermo_01508	1404597	1421105	1421641	1	50S ribosomal protein L6
				Thermo_01509	1404597	1421643	1422053	1	PfeL32
				Thermo_01510	1404597	1422054	1422512	1	PfeL19
				Thermo_01511	1404597	1422509	1423003	1	PfL18
				Thermo_01512	1404597	1423003	1423671	1	PfS5
				Thermo_01513	1404597	1423649	1424146	1	PfL30
				Thermo_01514	1404597	1424127	1424570	1	50S ribosomal protein L15P
				Thermo_01515	1404597	1424545	1426323	1	preprotein translocase subunit SecY
	GI-15	IslandPath-DIMOB	13447	Thermo_01618	1524270	1524732	1526288	1	long-chain-fatty-acid--CoA ligase
				Thermo_01619	1524270	1526290	1527552	1	putative acyl-CoA dehydrogenase
				Thermo_01622	1524270	1528932	1529837	1	Transposase DDE domain protein
				Thermo_01623	1524270	1530225	1533272	1	Thermopsin precursor
				Thermo_01624	1524270	1533286	1534971	-1	B12-binding domain/radical SAM domain protein, family
				Thermo_01625	1524270	1535111	1535989	1	Rieske iron-sulfur protein SoxL2
				Thermo_01626	1524270	1536002	1537195	1	cytochrome b6
	GI-16	IslandPath-DIMOB	65266	Thermo_01655	1557607	1561628	1564783	1	Type I restriction-modification system methyltransferase subunit
				Thermo_01656	1557607	1564767	1567796	1	ATP-dependent helicase HepA
				Thermo_01659	1557607	1569601	1570617	1	Radical SAM superfamily protein
				Thermo_01670	1557607	1575588	1576550	-1	putative transposase OrfB
				Thermo_01671	1557607	1576547	1576867	-1	Transposase
				Thermo_01677	1557607	1584130	1585323	1	DNA binding domain, excisionase family
				Thermo_01678	1557607	1585323	1586081	1	transposase/IS protein
				Thermo_01682	1557607	1588420	1588740	1	Archaeal PaREP1/PaREP8 family protein
				Thermo_01689	1557607	1591848	1592807	-1	pcn_1
				Thermo_01695	1557607	1595136	1595927	-1	DNA polymerase sliding clamp
				Thermo_01700	1557607	1599205	1600305	-1	DNA recombination protein RmuC
				Thermo_01701	1557607	1600988	1601488	-1	polycystin cation channel protein
				Thermo_01702	1557607	1601481	1601693	-1	Transposase
				Thermo_01703	1557607	1601727	1601900	1	Putative transposon-encoded protein
				Thermo_01704	1557607	1601897	1602847	1	branched-chain amino acid aminotransferase
				Thermo_01705	1557607	1603330	1603737	1	cysteine synthase A
				Thermo_01706	1557607	1603845	1604066	1	Tryptophan synthase beta chain 1
				Thermo_01707	1557607	1604112	1605584	-1	putative fructoselysine transporter
				Thermo_01710	1557607	1606269	1606706	1	Transposase IS116/IS110/IS902 family protein
				Thermo_01712	1557607	1607078	1608094	-1	Cystathionine beta-synthase
				Thermo_01716	1557607	1611491	1612222	-1	Transposase DDE domain protein
				Thermo_01719	1557607	1613954	1615120	-1	NYN domain protein
				Thermo_01728	1557607	1621737	1622873	1	site-specific tyrosine recombinase XerC
	GI-17	IslandPath-DIMOB	19112	Thermo_01985	1869366	1869366	1872131	1	Homoaconitase large subunit
				Thermo_01988	1869366	1873519	1873986	1	Hemerythrin HHE cation binding domain protein
				Thermo_01989	1869366	1874034	1874663	-1	HTH DNA binding domain protein
				Thermo_01992	1869366	1876596	1877357	-1	tRNA (adenine(57)-N(1)/adenine(58)-N(1))-methyltransferase TrmI
				Thermo_01993	1869366	1877418	1878662	-1	transposase, IS605 OrfB family
				Thermo_01995	1869366	1879289	1880587	-1	Glycerate 2-kinase
				Thermo_01996	1869366	1880716	1881075	-1	molybdopterin biosynthesis protein MoeB
				Thermo_01997	1869366	1881213	1881803	1	cob(I)alamin adenolsyltransferase/cobinamide ATP-dependent adenolsyltransferase
				Thermo_01998	1869366	1881808	1882368	-1	putative isochorismatase family protein
				Thermo_02003	1869366	1884764	1885045	1	transcriptional regulator, AbrB family
				Thermo_02004	1869366	1885039	1885299	1	addiction module toxin component, YafQ family
				Thermo_02005	1869366	1885421	1885948	1	2'-5' RNA ligase
				Thermo_02008	1869366	1886846	1887754	-1	putative transposase OrfB
				Thermo_02009	1869366	1887751	1888056	-1	Transposase
	GI-18	IslandPath-DIMOB	9682	Thermo_02042	1917971	1920324	1921088	-1	3-ketoacyl-(acyl-carrier-protein) reductase
				Thermo_02045	1917971	1921962	1922276	1	SnoaL-like domain protein
				Thermo_02046	1917971	1922717	1925767	1	transport protein
				Thermo_02047	1917971	1925770	1926714	1	Acetamidase/Formamidase family protein
				Thermo_02049	1917971	1927161	1927487	-1	Ribonuclease P protein component 4
Thermoplasmatales archaeon A-plasma	GI-1	IslandPath-DIMOB	7232	AMDU1_APLC00017G0017	102244	101609	102301	1	transposase
				AMDU1_APLC00017G0016	102244	102244	102453	1	transposase
				AMDU1_APLC00017G0014	102244	102844	103341	1	IstB transposition helper protein
				AMDU1_APLC00017G0006	102244	106584	106988	1	virulence-associated protein
				AMDU1_APLC00017G0004	102244	107298	107552	1	Addiction module toxin, RelE/StbE family
	GI-2	IslandPath-DIMOB	24008	AMDU1_APLC00044G0005	339913	341356	341808	-1	30S ribosomal protein S19e
				AMDU1_APLC00004G0070	339913	358961	359422	1	GNAT family acetyltransferase
	GI-3	IslandPath-DIMOB	13702	AMDU1_APLC00004G0041	380867	380867	381550	1	phosphoribosylformimino-5-aminoimidazole carboxamide ribotide isomerase
				AMDU1_APLC00004G0032	380867	390569	390988	-1	transposase
	GI-4	IslandPath-DIMOB	8263	AMDU1_APLC00010G0103	666031	666612	667298	-1	enoyl-CoA hydratase related protein
				AMDU1_APLC00010G0104	666031	667291	668994	-1	cytochrome b related protein
				AMDU1_APLC00010G0105	666031	669017	669778	-1	Rieske Fe-S protein
	GI-5	IslandPath-DIMOB	15586	AMDU1_APLC00052G0025	688534	671724	671876	-1	integrase/recombinase
	GI-6	IslandPath-DIMOB	6929	AMDU1_APLC00062G0027	813199	815402	815734	-1	Bifunctional DNA primase/polymerase
	GI-7	SIGI-HMM	5257		853850	853850	859107		hypothetical protein
	GI-8	IslandPath-DIMOB	5434	AMDU1_APLC00001G0068	1013293	1014937	1015212	1	DNA integration/recombination/inversion protein
	GI-9	IslandPath-DIMOB	9580	AMDU1_APLC00024G0004	1125000	1124276	1125016	1	Glycosyl transferase, group 2 family protein
				AMDU1_APLC00011G0031	1125000	1128897	1129742	1	Transposase IS1111A/IS1328/IS1533 family protein
				AMDU1_APLC00011G0027	1125000	1131701	1132186	-1	MarR family transcriptional regulator
	GI-10	IslandPath-DIMOB	85607	AMDU1_APLC00098G0001	1763052	1772253	1772700	-1	permease of the major facilitator superfamily protein
				AMDU1_APLC00098G0002	1763052	1773121	1773573	-1	transcriptional regulator, LysR family
				AMDU1_APLC00098G0003	1763052	1773543	1774043	-1	transcriptional regulator, LysR family
				AMDU1_APLC00098G0005	1763052	1775435	1776814	-1	AAA ATPase central protein
				AMDU1_APLC00098G0006	1763052	1776965	1777252	1	transposase
				AMDU1_APLC00115G0001	1763052	1783293	1783798	-1	4-aminobutyrate transaminase
				AMDU1_APLC00115G0002	1763052	1784223	1784714	-1	AsnC family transcriptional regulator
				AMDU1_APLC00106G0002	1763052	1791445	1794225	1	HsdR family type I site-specific deoxyribonuclease
				AMDU1_APLC00051G0001	1763052	1795331	1796806	1	general substrate transporter
				AMDU1_APLC00051G0002	1763052	1796803	1798224	1	sulfatase
				AMDU1_APLC00051G0007	1763052	1802024	1802995	1	glycosyl transferase, family 2
				AMDU1_APLC00051G0010	1763052	1807623	1808663	-1	mannosyltransferase B
				AMDU1_APLC00051G0011	1763052	1808837	1809832	1	cell wall biosynthesis glycosyltransferase
				AMDU1_APLC00051G0012	1763052	1810229	1810747	-1	glycosyl transferase group 1 protein
				AMDU1_APLC00002G0002	1763052	1814335	1814740	1	phage integrase family protein
				AMDU1_APLC00023G0002	1763052	1825303	1826187	-1	CRISPR-associated autoregulator DevR family protein
				AMDU1_APLC00023G0006	1763052	1829097	1829252	1	transposase
				AMDU1_APLC00118G0001	1763052	1831300	1832523	-1	transposase
				AMDU1_APLC00085G0004	1763052	1836054	1836953	-1	Daunorubicin resistance protein related protein
				AMDU1_APLC00025G0004	1763052	1843001	1845154	-1	periplasmic copper-binding protein
				AMDU1_APLC00079G0002	1763052	1847748	1848659	-1	ornithine cyclodeaminase
	GI-11	IslandPath-DIMOB	14589	AMDU1_APLC00008G0001	1924363	1924363	1925706	1	integrase/recombinase
				AMDU1_APLC00008G0006	1924363	1927034	1928554	1	virulence-associated protein E
	GI-12	IslandPath-DIMOB	7480	AMDU1_APLC00053G0007	2045608	2046640	2047545	-1	resolvase protein
				AMDU1_APLC00066G0003	2045608	2050377	2050637	1	glycosyl transferase group 1
	GI-13	SIGI-HMM	12237	AMDU1_APLC00070G0013	2081557	2082362	2083588	-1	DNA integration/recombination/inversion protein
	GI-14	SIGI-HMM	6007		2081557	2081557	2087564		hypothetical protein
Thermoplasmatales archaeon G-plasma	GI-1	IslandPath-DIMOB	29523	AMDU5_GPLC00007G0194	209647	209647	210174	-1	multidrug efflux permease
				AMDU5_GPLC00007G0195	209647	210406	211419	-1	transposase, IS4
				AMDU5_GPLC00016G0003	209647	214069	214458	-1	phosphate uptake regulator
				AMDU5_GPLC00016G0006	209647	216105	216683	1	transcriptional regulatory protein
				AMDU5_GPLC00018G0011	209647	230057	230311	-1	Addiction module toxin, RelE/StbE family
	GI-2	IslandPath-DIMOB	58569	AMDU5_GPLC00017G0080	361363	364089	364406	1	N-acetyl-gamma-glutamyl-phosphate reductase
				AMDU5_GPLC00017G0079	361363	364477	364995	1	N-acetyl-gamma-glutamyl-phosphate reductase
				AMDU5_GPLC00017G0078	361363	364973	365140	1	N-acetyl-gamma-glutamyl-phosphate reductase
				AMDU5_GPLC00017G0075	361363	366319	367143	1	acetylornithine aminotransferase
				AMDU5_GPLC00017G0074	361363	367140	367985	1	RimK-like protein
				AMDU5_GPLC00017G0073	361363	367982	368272	1	acetyl-lysine deacetylase
				AMDU5_GPLC00017G0071	361363	368638	369087	1	acetylornithine deacetylase
				AMDU5_GPLC00017G0070	361363	369299	369820	1	3-isopropylmalate dehydratase large subunit
				AMDU5_GPLC00017G0068	361363	370338	370847	1	3-isopropylmalate dehydratase
				AMDU5_GPLC00017G0056	361363	374924	375415	1	RimK-like protein
				AMDU5_GPLC00017G0053	361363	377110	377727	1	ATP phosphoribosyltransferase catalytic subunit
				AMDU5_GPLC00017G0051	361363	377863	378255	1	histidinol dehydrogenase
				AMDU5_GPLC00017G0050	361363	378200	378793	1	histidinol dehydrogenase
				AMDU5_GPLC00017G0049	361363	378975	379358	1	imidazoleglycerol-phosphate dehydratase
				AMDU5_GPLC00017G0048	361363	379355	379834	1	imidazole glycerol phosphate synthase subunit HisH
				AMDU5_GPLC00017G0046	361363	380148	380480	1	1-(5-phosphoribosyl)-5-[(5- phosphoribosylamino)methylideneamino] imidazole-4-carboxamide isomerase
				AMDU5_GPLC00017G0039	361363	384161	384412	1	multidrug resistance protein NorA related protein
				AMDU5_GPLC00017G0038	361363	384445	385017	1	multidrug resistance protein NorA related protein
				AMDU5_GPLC00017G0037	361363	385470	387173	-1	subtilase family protein
				AMDU5_GPLC00017G0036	361363	387366	387824	-1	subtilase family protein
				AMDU5_GPLC00017G0035	361363	388019	388405	-1	subtilase family protein
				AMDU5_GPLC00017G0034	361363	388477	389025	-1	subtilase family protein
				AMDU5_GPLC00017G0024	361363	394964	396034	1	3-dehydroquinate synthase
				AMDU5_GPLC00017G0019	361363	399951	400589	1	3-dehydroquinate dehydratase
				AMDU5_GPLC00017G0013	361363	404683	405933	1	long-chain fatty-acid-CoA ligase
				AMDU5_GPLC00017G0012	361363	405985	408918	1	peptidase S53 propeptide
				AMDU5_GPLC00017G0007	361363	412131	413171	-1	DNA adenine modification methylase
				AMDU5_GPLC00017G0006	361363	413320	413637	-1	biphenyl dioxygenase, Rieske iron-sulfur component related protein
				AMDU5_GPLC00017G0003	361363	415482	416246	1	transposase IS4 family protein
	GI-3	IslandPath-DIMOB	10357	AMDU5_GPLC00003G0004	649913	650176	650358	1	integrase/recombinase
	GI-4	IslandPath-DIMOB	20716	AMDU5_GPLC00004G0375	1392345	1393890	1394144	-1	Addiction module toxin, RelE/StbE family
				AMDU5_GPLC00004G0362	1392345	1406854	1407096	1	PilT protein
				AMDU5_GPLC00004G0359	1392345	1408914	1410050	1	Transposase IS1111A/IS1328/IS1533 family protein
	GI-5	IslandPath-DIMOB	5236	AMDU5_GPLC00004G0200	1558219	1559828	1560145	1	alcohol dehydrogenase
				AMDU5_GPLC00004G0199	1558219	1560115	1561251	-1	Transposase IS1111A/IS1328/IS1533 family protein
				AMDU5_GPLC00004G0198	1558219	1561433	1562158	1	alcohol dehydrogenase
	GI-6	IslandPath-DIMOB	11556	AMDU5_GPLC00020G0001	1764459	1764459	1764612	-1	phosphoribosylglycinamide formyltransferase
				AMDU5_GPLC00020G0005	1764459	1766657	1767571	-1	AsnC/Lrp family transcriptional regulator
				AMDU5_GPLC00020G0007	1764459	1768210	1769169	1	DNA-3-methyladenine glycosylase II
				AMDU5_GPLC00009G0001	1764459	1773385	1773705	1	transposase
	GI-7	IslandPath-DIMOB	13311	AMDU5_GPLC00015G0027	1831807	1838140	1838601	-1	Transcription regulator
				AMDU5_GPLC00015G0031	1831807	1840195	1841154	-1	DNA-3-methyladenine glycosylase II
Thermoplasmatales archaeon ARMAN A-DKE	GI-1	SIGI-HMM	6189			535389	541578		hypothetical protein
	GI-2	IslandPath-DIMOB	12477			587153	599630		hypothetical protein
	GI-3	IslandPath-DIMOB	22185			780005	802190		hypothetical protein
Thermoplasmatales archaeon E-plasma	GI-1	IslandPath-DIMOB	10306	AMDU2_EPLC00014G0003		535	1170	1	transferase hexapeptide protein
				AMDU2_EPLC00014G0006		2463	2744	-1	transposase
				AMDU2_EPLC00014G0012		7371	7697	1	Vacuolar H+transporting two-sector ATPase F subunit
				AMDU2_EPLC00014G0013		7703	9457	1	A1A0 ATP synthase, subunit A
	GI-2	IslandPath-DIMOB	22956	AMDU2_EPLC00013G0012		69214	69669	-1	PilT protein
				AMDU2_EPLC00013G0006		72005	73921	-1	helicase protein
				AMDU2_EPLC00013G0005		73953	74201	-1	helicase protein
				AMDU2_EPLC00013G0004		74194	75189	-1	helicase protein
				AMDU2_EPLC00013G0002		75687	76835	-1	protein of unknown function DUF955
				AMDU2_EPLC00005G0560		85660	86514	-1	integrase/recombinase
				AMDU2_EPLC00005G0559		86594	86950	-1	integrase/recombinase
	GI-3	IslandPath-DIMOB	11322	AMDU2_EPLC00005G0362		272254	273267	1	phage integrase family protein
				AMDU2_EPLC00005G0360		274661	275239	1	DNA polymerase beta protein
				AMDU2_EPLC00005G0359		275230	275673	1	HEPN protein
	GI-4	IslandPath-DIMOB	21181	AMDU2_EPLC00011G0034		742881	743219	-1	DNA polymerase beta subunit
				AMDU2_EPLC00011G0016		758431	760125	1	Transposase
	GI-5	IslandPath-DIMOB	15876	AMDU2_EPLC00009G0002		793985	794869	1	cell wall biosynthesis glycosyltransferase
				AMDU2_EPLC00009G0001		795505	796575	-1	glycosyl transferase, group 1
				AMDU2_EPLC00008G0061		798837	802091	1	thermopsin precursor
				AMDU2_EPLC00008G0058		805666	807249	1	Transposase
	GI-6	IslandPath-DIMOB	14864	AMDU2_EPLC00007G0001		946948	947265	-1	transposase IS204/IS1001/IS1096/IS1165 family protein
				AMDU2_EPLC00006G0694		957834	958040	-1	IS200-like protein transposase
	GI-7	IslandPath-DIMOB	7045	AMDU2_EPLC00006G0659		989387	990262	-1	Transposase IS1111A/IS1328/IS1533 family protein
				AMDU2_EPLC00006G0658		990667	991806	1	Transposase IS1111A/IS1328/IS1533 family protein
	GI-8	IslandPath-DIMOB	6720	AMDU2_EPLC00006G0195		1443000	1444202	-1	transposase, IS204/IS1001/IS1096/IS1165
	GI-9	IslandPath-DIMOB	29788	AMDU2_EPLC00006G0138		1506125	1507960	-1	hydrogenase 4 subunit B
				AMDU2_EPLC00006G0137		1507957	1508589	-1	NADH ubiquinone oxidoreductase 20 kDa subunit
				AMDU2_EPLC00006G0136		1508586	1509770	-1	formate hydrogenlyase subunit 5 (HycE)
				AMDU2_EPLC00006G0135		1509767	1511122	-1	hydrogenase 4 subunit F
				AMDU2_EPLC00006G0134		1511119	1511739	-1	hydrogenase 4 membrane component (E)-like protein
				AMDU2_EPLC00006G0133		1511736	1512680	-1	formate hydrogenlyase subunit 4
				AMDU2_EPLC00006G0128		1518202	1518615	1	iron-dependent repressor
				AMDU2_EPLC00006G0122		1522974	1523405	-1	transposase, IS605 OrfB family protein
				AMDU2_EPLC00006G0121		1523442	1523951	-1	transposase, IS605 OrfB family protein
				AMDU2_EPLC00006G0113		1531481	1532404	-1	acidic ribosomal protein P0
				AMDU2_EPLC00006G0111		1533181	1533654	-1	50S ribosomal protein L11P
Thermoplasmatales archaeon I-plasma	GI-1	IslandPath-DIMOB	10424	AMDU3_IPLC00004G0437	178037	178037	179131	-1	Transposase IS1111A/IS1328/IS1533 family protein
				AMDU3_IPLC00004G0434	178037	181110	181547	1	Cyclase-like protein
				AMDU3_IPLC00004G0432	178037	182083	182565	1	Amidohydrolase family protein
				AMDU3_IPLC00004G0431	178037	184845	185948	-1	Transposase IS1111A/IS1328/IS1533 family protein
				AMDU3_IPLC00004G0430	178037	186162	186449	-1	transposase
	GI-2	IslandPath-DIMOB	25050	AMDU3_IPLC00004G0052	547440	551025	551672	1	transcription regulator (HTH)
				AMDU3_IPLC00004G0051	547440	551970	553193	-1	sulfide-quinone oxidoreductase
				AMDU3_IPLC00004G0049	547440	554650	555636	-1	Molybdenum cofactor synthesis protein
				AMDU3_IPLC00004G0048	547440	555861	556709	-1	YfmO1
				AMDU3_IPLC00004G0045	547440	559752	560300	1	AAA family ATPase
				AMDU3_IPLC00004G0043	547440	560523	562544	1	DNA methylase N-4/N-6 protein
				AMDU3_IPLC00004G0042	547440	562545	564563	1	Type III restriction protein res subunit
				AMDU3_IPLC00004G0041	547440	564560	564898	1	Type III restriction-modification enzyme helicase subunit
				AMDU3_IPLC00004G0029	547440	571708	572490	1	Phage protein Gp37/Gp68
	GI-3	IslandPath-DIMOB	38136	AMDU3_IPLC00001G0219	805900	810108	814211	-1	Pro-kumamolisin, activation protein
				AMDU3_IPLC00001G0220	805900	815244	818033	-1	thermopsin precursor
				AMDU3_IPLC00001G0221	805900	818421	819230	-1	DNA integration/recombination/inversion protein
				AMDU3_IPLC00001G0222	805900	819199	819714	-1	DNA integration/recombination/inversion protein
				AMDU3_IPLC00001G0225	805900	824495	825598	1	thermopsin precursor
				AMDU3_IPLC00001G0228	805900	828434	829402	1	transposase
				AMDU3_IPLC00001G0230	805900	830077	831600	1	transporter
				AMDU3_IPLC00001G0233	805900	833540	833839	1	transposase repeat family ISCc3
				AMDU3_IPLC00001G0236	805900	835213	835806	-1	transposase
				AMDU3_IPLC00001G0237	805900	835810	836157	-1	transposase
				AMDU3_IPLC00001G0238	805900	836203	836412	-1	transposase (IS4)
				AMDU3_IPLC00001G0240	805900	838168	839076	1	glycosyl transferase, group 1 family
				AMDU3_IPLC00001G0241	805900	839363	840256	1	SAM-dependent methyltransferase
				AMDU3_IPLC00001G0244	805900	841878	842837	1	NAD-dependent epimerase/dehydratase
	GI-4	IslandPath-DIMOB	10243	AMDU3_IPLC00001G0256	854843	854843	855412	1	phosphoheptose isomerase
				AMDU3_IPLC00001G0259	854843	857526	858428	-1	NAD-dependent epimerase/dehydratase
	GI-5	SIGI-HMM	4215		1141694	1141694	1145909		hypothetical protein
	GI-6	IslandPath-DIMOB	11289	AMDU3_IPLC00002G0282	1242121	1242121	1243089	-1	transposase
				AMDU3_IPLC00002G0281	1242121	1243435	1243887	-1	transposase IS4 family protein
	GI-7	IslandPath-DIMOB	4655	AMDU3_IPLC00002G0010	1508433	1511054	1512838	-1	phage/plasmid primase
	GI-8	IslandPath-DIMOB	7792	AMDU3_IPLC00003G0166	1682698	1682698	1683191	-1	protein of unknown function UPF0027
				AMDU3_IPLC00006G0001	1682698	1684192	1685767	1	integrase/recombinase
