# Supplementary material for: The environmental adaptation of acidophilic archaea: promotion of horizontal gene transfer by genomic islands
Source: BMC Genomics. 2025 Jul 28;26:696. doi: 10.1186/s12864-025-11875-5 (PMC12302457; doi:10.1186/s12864-025-11875-5)
Supplement: Supplementary file 3 — Supplementary Material 3. [file 12864_2025_11875_MOESM3_ESM.xlsx]

## Sheet: Sheet1
strain	Number of the GI	GI start（bp）	GI end(bp)	GI size（bp）	Flanked tRNAs*	tRNA start	tRNA end	tRNA Size（bp）	Type of tRNA	Anticodon	Sequence	tRNA inside the Gi
Acidiplasma sp. MBA-1 accurate_c1	GI-1	338043	372373	34330	Y	371367	371508	142	Trp	CCA	GGGAGCATGGGGTAATCaGGTATCCTAGAGGGCTCCAGACCCTTAGATCTGGGTTCAAATCCCAGTGCTCCCA	Pro
Acidiplasma sp. MBA-1 accurate_c1	GI-2	565588	572051	6463	Y	566361	566445	85	Leu	TAA	GCAAGGGTAACTAAGCTtGGCcaAAGGTGCAGGACTTAAGATCCTGTCCCGAAGGGGTtCGCGGGTTCAAATCCCGTCCCTTGCA
Acidiplasma sp. MBA-1 accurate_c1	GI-3	642290	654679	12389	N
Acidiplasma sp. MBA-1 accurate_c1	GI-4	1379521	1413477	33956	Y	1412904	1412831	72	Ile	CAT	GGGGTTGTAGCTCAGCTaGGTAGAGCGCCTGGCTCATAACCAGGTGGtCGTCGGTTCAAACCCGGCCAGCCCCA	Ala
Acidiplasma sp. MBA-1 accurate_c1	GI-5	1575641	1584431	8790	N							Gly
Acidiplasma sp. MBA-1 accurate_c1	GI-6	1680321	1694237	13916	N
Acidiplasma cupricumulans BH2	GI-1	418862	443163	24301	N							Ala
Acidiplasma cupricumulans BH2	GI-2	916360	927418	11058	N
Acidiplasma cupricumulans BH2	GI-3	1348717	1365861	17144	Y	1349490	1349574	85	Leu	TAA	GCAAGGGTAACTAAGCTtGGCcaAAGGTGCAGGACTTAAGATCCTGTCCCGAAGGGGTtCGCGGGTTCAAATCCCGTCCCTTGCA
Acidiplasma cupricumulans BH2	GI-4	1734773	1744009	9236	N
Acidiplasma cupricumulans BH2	GI-5	1872286	1882885	10599	N							Pro
Acidiplasma cupricumulans JCM 13668	GI-1	502067	511526	9459	N							Cys
Acidiplasma cupricumulans JCM 13668	GI-2	867192	891328	24136	N							Ala
Acidiplasma cupricumulans JCM 13668	GI-3	983786	998779	14993	N
Acidiplasma cupricumulans JCM 13668	GI-4	1235897	1242368	6471	N
Acidiplasma aeolicum V	GI-1	47621	57354	9733	N							Ser
Acidiplasma aeolicum V	GI-2	678099	706011	27912	N							Leu
Acidiplasma aeolicum V	GI-3	1007439	1049133	41694	N							Ala
Acidiplasma aeolicum V	GI-4	1341833	1378955	37122	N
Acidiplasma aeolicum V	GI-5	2006367	2016326	9959	N
Acidiplasmaaeolicum VT	GI-1	154284	171666	17382	N							Ala
Acidiplasmaaeolicum VT	GI-2	196207	209526	13319	N
Acidiplasmaaeolicum VT	GI-3	642611	649625	7014	N							Glu
Acidiplasmaaeolicum VT	GI-4	671644	678708	7064	N
Acidiplasmaaeolicum VT	GI-5	768484	776583	8099	Y	776037	776121	85	Leu	CAG	GCGGAGATTGCCGAGACaGGAcaAAGGCGATGGATTCAGGGTCCATTTCCGCAGGGATtCGGGGGTTCGAATCCCCCTCTCCGCA
Acidiplasmaaeolicum VT	GI-6	1654195	1664408	10213	Y	1654726	1654798	73	Gly	CCC	GCGACTGTAGTGTAGCCtGGTATCACAGTGGCTTCCCAAGCCACTAaCCCGGGTTCAAATCCCGGCAGTCGCA	Leu
Acidiplasmaaeolicum VT	GI-7	1866982	1881894	14912	N
Candidatus Parvarchaeota archaeon MAS2-bins.147	GI-1	254790	264619	9829	N
Candidatus Parvarchaeota archaeon MAS2-bins.147	GI-2	349590	371866	22276	N
Candidatus Parvarchaeota archaeon TL1-5-bins.178	GI-1	152443	160205	7762	Y	153323	153397	75	Arg	TCT	GGGCCCGTAGCCTAGCTtGGAtAAGGCGACAGCCTTCTAAGCTGTAGAtCGTGGGTTCAAATCCCTCCGGGCCCA
Candidatus Parvarchaeota archaeon MAS1-bins.189	GI-1	155437	166964	11527	N
Candidatus Mancarchaeum acidiphilum MIA14	GI-1	402142	407278	5136	N
Candidatus Mancarchaeum acidiphilum MIA14	GI-2	409496	420672	11176	N
Candidatus Mancarchaeum acidiphilum MIA14	GI-3	510234	514872	4638	N
Candidatus Mancarchaeum acidiphilum MIA14	GI-4	584622	591466	6844	N
Candidatus Mancarchaeum acidiphilum MIA14	GI-5	809465	855950	46485	N							Lys and Ala
Cuniculiplasma divulgatum PM4	GI-1	147462	160799	13337	N							Val
Cuniculiplasma divulgatum PM4	GI-2	545406	561222	15816	Y	560422	560350	71	Val	TAC	GGGCTCGTAGTCTAGTGGTtATGATACCGCCCTTACAAGGCGGTGGtCACCGGTTCAAATCCGGTCGGGCCCA
Cuniculiplasma divulgatum PM4	GI-3	632956	649694	16738	N
Cuniculiplasma divulgatum PM4	GI-4	869049	883375	14326	N
Cuniculiplasma divulgatum PM4	GI-5	1173824	1184883	11059	N							Gly
Cuniculiplasma divulgatum PM4	GI-6	1219196	1227110	7914	N							Asp
Cuniculiplasma divulgatum PM4	GI-7	1658748	1671567	12819	N
Cuniculiplasma divulgatum PM4	GI-8	1680442	1703321	22879	N
Cuniculiplasma divulgatum S5(T)	GI-1	57691	72925	15234	N
Cuniculiplasma divulgatum S5(T)	GI-2	166639	181097	14458	Y	178886	178815	70	Val	GAC	GGGCTCGTAGTCTAGCGGTATGATGTCTCCCTGACACGGAGGAGGtCACCGGTTCGAATCCGGTCGGGCCCA
Cuniculiplasma divulgatum S5(T)	GI-3	585489	606816	21327	Y	586285	586425	141	Trp	CCA	GGGGACATGGGGTAATCaGGCATCCTATTGGGCTCCAGACCCGCAGATCTGGGTTCAAATCCCAGTGTCCCCA
Cuniculiplasma divulgatum S5(T)	GI-4	867802	877085	9283	N
Cuniculiplasma divulgatum S5(T)	GI-5	983100	1016109	33009	N
Cuniculiplasma divulgatum S5(T)	GI-6	1174385	1180305	5920	N
Cuniculiplasma divulgatum S5(T)	GI-7	1384215	1392667	8452	N
Cuniculiplasma divulgatum S5(T)	GI-8	1530834	1552302	21468	N
Cuniculiplasma divulgatum S5(T)	GI-9	1713043	1740285	27242	N
Cuniculiplasma divulgatum S5(T)	GI-10	1747587	1763197	15610	N
Ferroplasma sp. UBA12217	GI-1	208732	224359	15627	N
Ferroplasma sp. UBA12217	GI-2	687582	696700	9118	N
Ferroplasma sp. UBA12217	GI-3	739798	769419	29621	N
Ferroplasma sp. UBA12217	GI-4	1444201	1465373	21172	N							Gln
Ferroplasma sp. UBA12217	GI-5	1548021	1594165	46144	N
Ferroplasma sp. UBA11687	GI-1	188377	229622	41245	N
Ferroplasma sp. UBA11687	GI-2	578001	589255	11254	N
Ferroplasma sp. UBA11687	GI-3	611054	648156	37102	N
Ferroplasma sp. UBA11687	GI-4	835505	844546	9041	N
Ferroplasma acidarmanus fer1	GI-1	233324	240472	7148	N
Ferroplasma acidarmanus fer1	GI-2	591002	596331	5329	N
Ferroplasma acidarmanus fer1	GI-3	695153	700053	4900	Y	696110	696182	73	Val	CAC	GGGCTTGTGGTCCAGTGGTtATGACGCTTCCCTCACACGGAAGAAAtCGCCGGTTCAAATCCGGCCAGGCCCA
Ferroplasma acidarmanus fer1	GI-4	760214	764958	4744	N
Ferroplasma acidarmanus fer1	GI-5	793692	807985	14293	N							Ala
Ferroplasma acidarmanus fer1	GI-6	1088901	1115926	27025	N
Ferroplasma acidarmanus fer1	GI-7	1201648	1212301	10653	N
Ferroplasma acidarmanus fer1	GI-8	1320714	1329744	9030	N
Ferroplasma acidarmanus fer1	GI-9	1381036	1402502	21466	N
Ferroplasma acidarmanus fer1	GI-10	1655848	1671448	15600	N
Ferroplasma acidarmanus fer1	GI-11	1907336	1915241	7905	N
Ferroplasma acidiphilum Y	GI-1	187240	221270	34030	Y	218485	218412	72	Thr	GGT	GCCGTCGTAGCTCAGCCtGGTAGAGCGCGTGCTTGGTAAGCACGAGGtCGCGGGACCGAATCCCGTCGGCGGCT	Cys
Ferroplasma acidiphilum Y	GI-2	818770	841459	22689	N
Ferroplasma acidiphilum Y	GI-3	852498	868928	16430	N
Ferroplasma acidiphilum Y	GI-4	883415	952512	69097	N
Ferroplasma acidiphilum Y	GI-5	1119436	1127761	8325	Y	1119918	1119990	73	Arg	CCG	GGGCCCGTGGTGTAACGGAttATCATATAGGCCTCCGGAGCCTATAaTCCGGGTTCGAATCCCGGCGGGCTCA
Ferroplasma acidiphilum Y	GI-6	1426442	1435532	9090	N
Ferroplasma acidiphilum Y	GI-7	1650304	1673723	23419	N							Ala
Ferroplasmaacidiphilum DSM 28986	GI-1	220181	259645	39464	N							Cys
Ferroplasmaacidiphilum DSM 28986	GI-2	967367	976590	9223	N
Ferroplasmaacidiphilum DSM 28986	GI-3	1026779	1058761	31982	N
Ferroplasmaacidiphilum DSM 28986	GI-4	1821436	1855163	33727	N							Ala
Ferroplasmaacidiphilum DSM 28986	GI-5	2037392	2129211	91819	N
Ferroplasmaacidiphilum DSM 28986	GI-6	2236402	2254968	18566	N
Thermogymnomonas acidicola	GI-1	339907	352666	12759	N							Pro
Thermogymnomonas acidicola	GI-2	1498258	1512735	14477	N
Thermogymnomonas acidicola JCM 13583	GI-1	300948	322484	21536	Y	302014	302085	72	Ala	CGC	GGGCCGGTAGATCAGCGGTAGATCGCCTGCTTCGCAAGCAGGAGGcCTCGGGTTCAAATCCCGACCGGTCCA	Trp
Thermogymnomonas acidicola JCM 13583	GI-2	437766	448912	11146	N
Thermogymnomonas acidicola JCM 13583	GI-3	874376	887262	12886	Y	887257	887186	70	Ala	GGC	GGGCCGGTAGATCAGAGGTAGATCGCTTCCTTGGCATGGAAGAGGcCAGGGGTTCAAATCCCCTCCGGTCCA
Thermogymnomonas acidicola JCM 13583	GI-4	932776	945239	12463	N
Thermogymnomonas acidicola JCM 13583	GI-5	1323426	1360929	37503	N
Thermoplasmatales archaeon B-DKE	GI-1	77288	82103	4815	N
Thermoplasmatales archaeon B-DKE	GI-2	114851	122662	7811	N
Thermoplasmatales archaeon B-DKE	GI-3	125117	129673	4556	N
Thermoplasmatales archaeon B-DKE	GI-4	151773	160755	8982	N
Thermoplasmatales archaeon B-DKE	GI-5	351002	358692	7690	N
Thermoplasmatales archaeon B-DKE	GI-6	488469	493894	5425	N
Thermoplasmatales archaeon B-DKE	GI-7	527467	532392	4925	N
Thermoplasmatales archaeon B-DKE	GI-8	559214	579529	20315	N
Thermoplasmatales archaeon B-DKE	GI-9	598155	628886	30731	N							Glu
Thermoplasmatales archaeon B-DKE	GI-10	917547	935005	17458	N
Thermoplasmatales archaeon B-DKE	GI-11	1170178	1182876	12698	N
Thermoplasmatales archaeon B-DKE	GI-12	1221117	1227361	6244	N
Thermoplasmatales archaeon B-DKE	GI-13	1339346	1350173	10827	Y	1341027	1341098	72	Val	GAC	GGGCTCGTAGTCTAGCGGTATGATGTCTCCCTGACACGGAGGAGGtCACCGGTTCGAATCCGGTCGGGCCCA
Thermoplasmatales archaeon B-DKE	GI-14	1404597	1426323	21726	N							Lys
Thermoplasmatales archaeon B-DKE	GI-15	1524270	1537717	13447	N
Thermoplasmatales archaeon B-DKE	GI-16	1557607	1622873	65266	N
Thermoplasmatales archaeon B-DKE	GI-17	1869366	1888478	19112	N
Thermoplasmatales archaeon B-DKE	GI-18	1917971	1927653	9682	Y	1920128	1920044	83	Leu	CAG	GCGGAGGTTGTCGAGCTaGGTtaAAGGCGATGGATTCAGGGTCCATTCCCGTAGGGGTcCGCCGGTTCAAATCCGGCCCTCCGCA
Thermoplasmatales archaeon A-plasma	GI-1	102244	109476	7232	N
Thermoplasmatales archaeon A-plasma	GI-2	339913	363921	24008	N							Val and Ser
Thermoplasmatales archaeon A-plasma	GI-3	380867	394569	13702	N
Thermoplasmatales archaeon A-plasma	GI-4	666031	674294	8263	Y	673646	673554	91	Met	CAT	GCCGGGGTGGCTTAGCTGGAGGAGCGCCGGACTCATAATCCGGAGGtCTCGGGTTCGAACCCCGATCCCGGCA	Val
Thermoplasmatales archaeon A-plasma	GI-5	688534	704120	15586	Y	703461	703390	70	Cys	GCA	GGATAGGTGGCAGAGCGGTCATGCGTGGGACTGCAGATCCCATCTaATAGGGTTCAACTCCCTACCTATCCT
Thermoplasmatales archaeon A-plasma	GI-6	813199	820128	6929	N
Thermoplasmatales archaeon A-plasma	GI-7	853850	859107	5257	Y	859075	859002	72	Thr	GCT	GCCGTCGTAGCTCAGCCtGGTAGAGCGCGTGCTTGGTAAGCACGAGGtCGCGGGATCGAATCCCGTCGGCGGCT
Thermoplasmatales archaeon A-plasma	GI-8	1013293	1018727	5434	N
Thermoplasmatales archaeon A-plasma	GI-9	1125000	1134580	9580	N
Thermoplasmatales archaeon A-plasma	GI-10	1763052	1848659	85607	N							Leu
Thermoplasmatales archaeon A-plasma	GI-11	1924363	1938952	14589	N
Thermoplasmatales archaeon A-plasma	GI-12	2045608	2053088	7480	N
Thermoplasmatales archaeon A-plasma	GI-13	2066868	2079105	12237	N
Thermoplasmatales archaeon A-plasma	GI-14	2081557	2087564	6007	N
Thermoplasmatales archaeon G-plasma	GI-1	209647	239170	29523	N
Thermoplasmatales archaeon G-plasma	GI-2	361363	419932	58569	N
Thermoplasmatales archaeon G-plasma	GI-3	649913	660270	10357	N
Thermoplasmatales archaeon G-plasma	GI-4	1392345	1413061	20716	N
Thermoplasmatales archaeon G-plasma	GI-5	1558219	1563455	5236	N
Thermoplasmatales archaeon G-plasma	GI-6	1764459	1776015	11556	Y	1765805	1765876	72	Ala	CGC	GGGCCGGTAGATCAGCGGTAGATCGCTTGCTTCGCAAGCAAGAGGgCTCGGGTTCAAATCCCGACCGGTCCA
Thermoplasmatales archaeon G-plasma	GI-7	1831807	1845118	13311	N
Thermoplasmatales archaeon I-plasma	GI-1	178037	188461	10424	N
Thermoplasmatales archaeon I-plasma	GI-2	547440	572490	25050	N
Thermoplasmatales archaeon I-plasma	GI-3	805900	844036	38136	N
Thermoplasmatales archaeon I-plasma	GI-4	854843	865086	10243	Y	862453	862527	75	Met	CAT	AGCGGGGTGGGGTAGCCaGGTaATCCCGACGGGCTCATAACCCGTAGAcCGATGGTTCAAATCCATCCCCCGCTA
Thermoplasmatales archaeon I-plasma	GI-5	1141694	1145909	4215	N
Thermoplasmatales archaeon I-plasma	GI-6	1242121	1253410	11289	N
Thermoplasmatales archaeon I-plasma	GI-7	1508433	1513088	4655	N
Thermoplasmatales archaeon I-plasma	GI-8	1682698	1690490	7792	N
Thermoplasmatales archaeon ARMAN A-DKE	GI-1	535389	541578	6189	N
Thermoplasmatales archaeon ARMAN A-DKE	GI-2	587153	599630	12477	Y	588764	588871	108	Thr	TGT	GCCCTGGTAGCTCAATGGCAGAGCGCCTGTCTTGTAAACAGGAGGtTGAGGGTTCAATTCCCTCTCAGGGCT
Thermoplasmatales archaeon ARMAN A-DKE	GI-3	780005	802190	22185	N
