# Supplementary material for: The environmental adaptation of acidophilic archaea: promotion of horizontal gene transfer by genomic islands
Source: BMC Genomics. 2025 Jul 28;26:696. doi: 10.1186/s12864-025-11875-5 (PMC12302457; doi:10.1186/s12864-025-11875-5)
Supplement: Supplementary file 4 — Supplementary Material 4. [file 12864_2025_11875_MOESM4_ESM.xlsx]

## Sheet: Sheet1
strain	GI Number	DRs	Size of DR (bp)
Ferroplasma acidarmanus fer1	GI-1	GAATAGAAAAT	11
		CAAACAATCTG	11
		AACGGATTAT	10
	GI-2	CAAACAATCTGAT	13
		TTCAAAAAAAG	11
		AATATTATTA	10
	GI-3	CAAACAATCTGG	12
		TTATATTAATT	11
	GI-4	TTTTATGAAAT	11
		CAAACAATCTG	11
		TTTTATGATT	10
		CCCTTGTAAC	10
	GI-5	AATATTTATTT	11
		AAATGCAAATA	11
		CAAACAATCTG	11
		TGTTATAAAA	10
		ATAAAATTAC	10
	GI-6	CATTATCATTAT	12
		CAAACAATCTG	11
		ATATATGGATT	11
		ATTAAGAAGGC	11
		ATTTATTATT	10
		TTTTGCTTCA	10
		GGAATTTCGC	10
	GI-7	AAATATTATTGAT	13
		CAAACAATCTG	11
		AAAATTTCTT	10
	GI-8	TGATACTATAGA	12
		GATGCCGGAAA	11
		GATGCTAAAAA	11
		CAAACAATCTG	11
	GI-9	CAAACAATCTG	11
		TATATATATT	10
		TTAACCGGTT	10
	GI-10	CAAACAATCTG	11
		GCTTGATGGG	10
		TTCCAGATAT	10
		TTTTAGACAA	10
	GI-11	AAATATTATTCC	12
		CAAACAATCTG	11
		TCTTTTTTCT	10
		TATACAGTAT	10
Ferroplasma acidiphilum Y	GI-1	CAAACTTACCTG	12
		AAATAAGGTGA	11
		TGAATAATAT	10
	GI-2	CAAACTTACCTG	12
		TTTAAATGGAT	11
		AAAATAAATG	10
		TCATTTAAGA	10
		AAACAGATAC	10
		GTATATTTTA	10
	GI-3	CAAACTTACCTG	12
		GATAGAAAAAT	11
		AAAATGTTGCA	11
		TATACCAGCA	10
		ATACAATACT	10
	GI-4	CAAACTTACCTG	12
		CCTATTACCT	10
	GI-5	AAAATCTATAATA	13
		CAAACTTACCTG	12
		TGGAAAATCT	10
		ATAATATTTG	10
	GI-6	CAAACTTACCTGAT	14
	GI-7	CAAACTTACCTG	12
		ATTAAATATTG	11
		GAAAACAGAT	10
